# Supplementary material for: CO2 electroreduction on Cu operates via an alternative chain growth mechanism to form C–C bonds at elevated temperature and pressure
Source: Nat Catal. 2025 Dec 12;8(12):1338–47. doi: 10.1038/s41929-025-01451-1 (PMC12727537; doi:10.1038/s41929-025-01451-1)
Supplement: Supplementary file 2 — Structures coordinates of DFT calculations [file 41929_2025_1451_MOESM2_ESM.txt]

Cu(100)  *CO → *C + *O
IS
Cu   C    O
   1.00000000000000
  10.2238998412999997   0.0000000000000000   0.0000000000000000
   0.0000000000000000  10.2238998412999997   0.0000000000000000
   0.0000000000000000   0.0000000000000000  20.4220008849999992
Cu   C    O
64  1  1
Selective dynamics
Direct
  0.0000000000000000  0.0000000000000000  0.1864300069999985 F F F
  0.9998161844684030  0.0004096538506484  0.3578816066912138 T T T
  0.1250000000000000  0.1250000000000000  0.0979299990000015 F F F
  0.1255417371279302  0.1252748029333910  0.2732816905671882 T T T
  0.2500000000000000  0.0000000000000000  0.1864300069999985 F F F
  0.2503906251032961  0.0003104224037862  0.3579085157829679 T T T
  0.3750000000000000  0.1250000000000000  0.0979299990000015 F F F
  0.3770820107519745  0.1267068093046317  0.2741695954180408 T T T
  0.5000000000000000  0.0000000000000000  0.1864300069999985 F F F
  0.5005827871477114  0.0005054798891570  0.3582854564727809 T T T
  0.6250000000000000  0.1250000000000000  0.0979299990000015 F F F
  0.6251369964262193  0.1264947301205160  0.2735590537667260 T T T
  0.7500000000000000  0.0000000000000000  0.1864300069999985 F F F
  0.7495215205838999  0.0009617816532433  0.3580721139216861 T T T
  0.8750000000000000  0.1250000000000000  0.0979299990000015 F F F
  0.8740136884756744  0.1267911783721355  0.2739076411983057 T T T
  0.0000000000000000  0.2500000000000000  0.1864300069999985 F F F
  0.0010756449581241  0.2506042636449178  0.3578874779380137 T T T
  0.1250000000000000  0.3750000000000000  0.0979299990000015 F F F
  0.1262142770698956  0.3750415566914527  0.2730379436071760 T T T
  0.2500000000000000  0.2500000000000000  0.1864300069999985 F F F
  0.2515501326894879  0.2505560006130794  0.3583663530658571 T T T
  0.3750000000000000  0.3750000000000000  0.0979299990000015 F F F
  0.3771928754872417  0.3749275751949885  0.2736607822787863 T T T
  0.5000000000000000  0.2500000000000000  0.1864300069999985 F F F
  0.5029725677273208  0.2520424479663007  0.3614711435860809 T T T
  0.6250000000000000  0.3750000000000000  0.0979299990000015 F F F
  0.6255218254729140  0.3751466847223217  0.2689892387288013 T T T
  0.7500000000000000  0.2500000000000000  0.1864300069999985 F F F
  0.7498360611835853  0.2519820824658270  0.3605252425745620 T T T
  0.8750000000000000  0.3750000000000000  0.0979299990000015 F F F
  0.8748961852827120  0.3751337912563542  0.2733691516096236 T T T
  0.0000000000000000  0.5000000000000000  0.1864300069999985 F F F
  0.0013125560726465  0.4996950387210038  0.3578388857725361 T T T
  0.1250000000000000  0.6250000000000000  0.0979299990000015 F F F
  0.1257755126330097  0.6247422422571984  0.2732858166056534 T T T
  0.2500000000000000  0.5000000000000000  0.1864300069999985 F F F
  0.2518179149090883  0.4993639934273153  0.3583002470062274 T T T
  0.3750000000000000  0.6250000000000000  0.0979299990000015 F F F
  0.3772058306222653  0.6235746081817259  0.2740363685608838 T T T
  0.5000000000000000  0.5000000000000000  0.1864300069999985 F F F
  0.5028463907648911  0.4989428018233558  0.3609862630329805 T T T
  0.6250000000000000  0.6250000000000000  0.0979299990000015 F F F
  0.6253625983165967  0.6241827136070995  0.2734583824758267 T T T
  0.7500000000000000  0.5000000000000000  0.1864300069999985 F F F
  0.7497764356252746  0.4988363362074887  0.3605657331790023 T T T
  0.8750000000000000  0.6250000000000000  0.0979299990000015 F F F
  0.8741206445738232  0.6237368151215827  0.2739515252333044 T T T
  0.0000000000000000  0.7500000000000000  0.1864300069999985 F F F
  0.9999453582736060  0.7498478221847960  0.3577331061274270 T T T
  0.1250000000000000  0.8750000000000000  0.0979299990000015 F F F
  0.1251001108193707  0.8750341279946051  0.2731454145416270 T T T
  0.2500000000000000  0.7500000000000000  0.1864300069999985 F F F
  0.2504902229939551  0.7497314849906525  0.3579673739146205 T T T
  0.3750000000000000  0.8750000000000000  0.0979299990000015 F F F
  0.3752967825834056  0.8751063393906487  0.2733146913849887 T T T
  0.5000000000000000  0.7500000000000000  0.1864300069999985 F F F
  0.5007529278856154  0.7501778892926582  0.3581507601581506 T T T
  0.6250000000000000  0.8750000000000000  0.0979299990000015 F F F
  0.6249849225231963  0.8754155278413842  0.2730526582230326 T T T
  0.7500000000000000  0.7500000000000000  0.1864300069999985 F F F
  0.7497775558532461  0.7503162414834861  0.3578774320167831 T T T
  0.8750000000000000  0.8750000000000000  0.0979299990000015 F F F
  0.8747397223612283  0.8753264490625248  0.2732672014123438 T T T
  0.6274248075560939  0.3761592942773294  0.4175529438129406 T T T
  0.6303966093405472  0.3768535156587352  0.4766704683873161 T T T
TS
Cu   C    O
   1.00000000000000
    10.2238998412999997    0.0000000000000000    0.0000000000000000
     0.0000000000000000   10.2238998412999997    0.0000000000000000
     0.0000000000000000    0.0000000000000000   20.4220008849999992
   Cu   C    O
    64     1     1
Selective dynamics
Direct
  0.0000000000000000  0.0000000000000000  0.1864300069999985   F   F   F
  0.9994851860000011  0.0010344740000008  0.3582177709999996   F   F   F
  0.1250000000000000  0.1250000000000000  0.0979299990000015   F   F   F
  0.1251775160000008  0.1249654940000013  0.2731696450000030   F   F   F
  0.2500000000000000  0.0000000000000000  0.1864300069999985   F   F   F
  0.2509151719999991  0.0010254259999982  0.3582438839999966   F   F   F
  0.3750000000000000  0.1250000000000000  0.0979299990000015   F   F   F
  0.3762509459999990  0.1259969409999968  0.2740287680000009   F   F   F
  0.5000000000000000  0.0000000000000000  0.1864300069999985   F   F   F
  0.5009722730000021  0.9995005259999985  0.3582062210000032   F   F   F
  0.6250000000000000  0.1250000000000000  0.0979299990000015   F   F   F
  0.6251508679999986  0.1254454879999969  0.2728522829999989   F   F   F
  0.7500000000000000  0.0000000000000000  0.1864300069999985   F   F   F
  0.7494714649999992  0.9993688240000012  0.3581898249999966   F   F   F
  0.8750000000000000  0.1250000000000000  0.0979299990000015   F   F   F
  0.8740864170000009  0.1259660110000027  0.2740100159999983   F   F   F
  0.0000000000000000  0.2500000000000000  0.1864300069999985   F   F   F
  0.0020679830000034  0.2505130249999965  0.3583582779999972   F   F   F
  0.1250000000000000  0.3750000000000000  0.0979299990000015   F   F   F
  0.1252708979999966  0.3739339210000026  0.2722501510000015   F   F   F
  0.2500000000000000  0.2500000000000000  0.1864300069999985   F   F   F
  0.2486304070000003  0.2505277189999973  0.3583580290000015   F   F   F
  0.3750000000000000  0.3750000000000000  0.0979299990000015   F   F   F
  0.3757316650000035  0.3756042070000021  0.2738489130000019   F   F   F
  0.5000000000000000  0.2500000000000000  0.1864300069999985   F   F   F
  0.4953485810000018  0.2451347160000026  0.3636700550000000   F   F   F
  0.6250000000000000  0.3750000000000000  0.0979299990000015   F   F   F
  0.6252653390000020  0.3780886449999983  0.2752571190000026   F   F   F
  0.7500000000000000  0.2500000000000000  0.1864300069999985   F   F   F
  0.7553529529999992  0.2449969800000034  0.3636706180000004   F   F   F
  0.8750000000000000  0.3750000000000000  0.0979299990000015   F   F   F
  0.8748193110000031  0.3755609950000007  0.2738450920000020   F   F   F
  0.0000000000000000  0.5000000000000000  0.1864300069999985   F   F   F
  0.0053326359999986  0.5000115779999987  0.3574544160000031   F   F   F
  0.1250000000000000  0.6250000000000000  0.0979299990000015   F   F   F
  0.1252531980000029  0.6256969299999966  0.2720522400000007   F   F   F
  0.2500000000000000  0.5000000000000000  0.1864300069999985   F   F   F
  0.2456426729999990  0.5000197060000033  0.3574483450000017   F   F   F
  0.3750000000000000  0.6250000000000000  0.0979299990000015   F   F   F
  0.3755260320000033  0.6249198069999977  0.2731628829999977   F   F   F
  0.5000000000000000  0.5000000000000000  0.1864300069999985   F   F   F
  0.4847323400000008  0.5040871579999973  0.3638074759999981   F   F   F
  0.6250000000000000  0.6250000000000000  0.0979299990000015   F   F   F
  0.6252170980000002  0.6252563899999970  0.2720055520000031   F   F   F
  0.7500000000000000  0.5000000000000000  0.1864300069999985   F   F   F
  0.7663129809999987  0.5038781069999985  0.3638413389999968   F   F   F
  0.8750000000000000  0.6250000000000000  0.0979299990000015   F   F   F
  0.8749648180000023  0.6248683250000013  0.2731578080000006   F   F   F
  0.0000000000000000  0.7500000000000000  0.1864300069999985   F   F   F
  0.0002079010000031  0.7484092030000014  0.3577787190000024   F   F   F
  0.1250000000000000  0.8750000000000000  0.0979299990000015   F   F   F
  0.1251786799999977  0.8754777400000009  0.2737312069999973   F   F   F
  0.2500000000000000  0.7500000000000000  0.1864300069999985   F   F   F
  0.2505013609999978  0.7484120189999999  0.3578023210000012   F   F   F
  0.3750000000000000  0.8750000000000000  0.0979299990000015   F   F   F
  0.3757260289999991  0.8743367049999975  0.2735770629999976   F   F   F
  0.5000000000000000  0.7500000000000000  0.1864300069999985   F   F   F
  0.4998740560000030  0.7508289660000003  0.3593240220000027   F   F   F
  0.6250000000000000  0.8750000000000000  0.0979299990000015   F   F   F
  0.6251842929999967  0.8736744110000032  0.2739435550000024   F   F   F
  0.7500000000000000  0.7500000000000000  0.1864300069999985   F   F   F
  0.7508240390000012  0.7506409739999995  0.3593475280000007   F   F   F
  0.8750000000000000  0.8750000000000000  0.0979299990000015   F   F   F
  0.8746090790000025  0.8742715679999975  0.2735825279999986   F   F   F
  0.6254320359999994  0.3773954540000020  0.3781707790000013   T   T   T
  0.6255554789999991  0.5515432090000019  0.4227732440241898   T   T   T
FS
Cu   C    O
   1.00000000000000
  10.2238998412999997   0.0000000000000000   0.0000000000000000
   0.0000000000000000  10.2238998412999997   0.0000000000000000
   0.0000000000000000   0.0000000000000000  20.4220008849999992
Cu   C    O
64  1  1
Selective dynamics
Direct
  0.0000000000000000  0.0000000000000000  0.1864300069999985 F F F
  0.9993512184173936  0.0005353309521002  0.3577675526311147 T T T
  0.1250000000000000  0.1250000000000000  0.0979299990000015 F F F
  0.1252417699474510  0.1249793472328814  0.2732065941716459 T T T
  0.2500000000000000  0.0000000000000000  0.1864300069999985 F F F
  0.2513009139125010  0.0003512392877594  0.3579116431350797 T T T
  0.3750000000000000  0.1250000000000000  0.0979299990000015 F F F
  0.3746948437793808  0.1252736755371766  0.2728585518241974 T T T
  0.5000000000000000  0.0000000000000000  0.1864300069999985 F F F
  0.4997844466860623  0.9992662724226981  0.3574192518714370 T T T
  0.6250000000000000  0.1250000000000000  0.0979299990000015 F F F
  0.6252813709597926  0.1249701097590430  0.2732644405559595 T T T
  0.7500000000000000  0.0000000000000000  0.1864300069999985 F F F
  0.7508877363232876  0.9992537941426840  0.3573366892465357 T T T
  0.8750000000000000  0.1250000000000000  0.0979299990000015 F F F
  0.8756940151855043  0.1252626363480676  0.2727740351993362 T T T
  0.0000000000000000  0.2500000000000000  0.1864300069999985 F F F
  0.0028380891501535  0.2495714613146710  0.3583264180099562 T T T
  0.1250000000000000  0.3750000000000000  0.0979299990000015 F F F
  0.1254140201963177  0.3749110030795640  0.2728726946072595 T T T
  0.2500000000000000  0.2500000000000000  0.1864300069999985 F F F
  0.2485398557476413  0.2495685259601368  0.3583288377058690 T T T
  0.3750000000000000  0.3750000000000000  0.0979299990000015 F F F
  0.3762695328869415  0.3765305610634658  0.2742151967055172 T T T
  0.5000000000000000  0.2500000000000000  0.1864300069999985 F F F
  0.4911203796568452  0.2416639976574734  0.3632076632709995 T T T
  0.6250000000000000  0.3750000000000000  0.0979299990000015 F F F
  0.6254409680512805  0.3755043502914990  0.2738992244558160 T T T
  0.7500000000000000  0.2500000000000000  0.1864300069999985 F F F
  0.7604598833718033  0.2414436232338024  0.3632480084103573 T T T
  0.8750000000000000  0.3750000000000000  0.0979299990000015 F F F
  0.8746865979324696  0.3768402047009755  0.2742995752414973 T T T
  0.0000000000000000  0.5000000000000000  0.1864300069999985 F F F
  0.0018742410599561  0.4993492220822344  0.3583463746488065 T T T
  0.1250000000000000  0.6250000000000000  0.0979299990000015 F F F
  0.1257944708754399  0.6244832324881072  0.2729385408794818 T T T
  0.2500000000000000  0.5000000000000000  0.1864300069999985 F F F
  0.2499564115335983  0.4991735354521322  0.3582724393474132 T T T
  0.3750000000000000  0.6250000000000000  0.0979299990000015 F F F
  0.3777709477053063  0.6241419119884398  0.2743063640065618 T T T
  0.5000000000000000  0.5000000000000000  0.1864300069999985 F F F
  0.4987493676024381  0.5034348946656522  0.3669106266450426 T T T
  0.6250000000000000  0.6250000000000000  0.0979299990000015 F F F
  0.6256302325166009  0.6249610954905456  0.2707668717677326 T T T
  0.7500000000000000  0.5000000000000000  0.1864300069999985 F F F
  0.7529596391501941  0.5035360679576845  0.3669756657022031 T T T
  0.8750000000000000  0.6250000000000000  0.0979299990000015 F F F
  0.8737562351228069  0.6240794390774036  0.2742552531936673 T T T
  0.0000000000000000  0.7500000000000000  0.1864300069999985 F F F
  0.0018074325968202  0.7493203643705321  0.3575235199213024 T T T
  0.1250000000000000  0.8750000000000000  0.0979299990000015 F F F
  0.1255952531725152  0.8756669003430082  0.2729143515518462 T T T
  0.2500000000000000  0.7500000000000000  0.1864300069999985 F F F
  0.2506505273406555  0.7492428715837887  0.3574940664279713 T T T
  0.3750000000000000  0.8750000000000000  0.0979299990000015 F F F
  0.3768914153855621  0.8729836929460976  0.2740400100254979 T T T
  0.5000000000000000  0.7500000000000000  0.1864300069999985 F F F
  0.4979343760091723  0.7531479108324434  0.3622649167420680 T T T
  0.6250000000000000  0.8750000000000000  0.0979299990000015 F F F
  0.6252805389141478  0.8732724689790555  0.2734487256885472 T T T
  0.7500000000000000  0.7500000000000000  0.1864300069999985 F F F
  0.7544179943157163  0.7529908814952077  0.3622375902429620 T T T
  0.8750000000000000  0.8750000000000000  0.0979299990000015 F F F
  0.8743397245529673  0.8728414912935285  0.2739367600458711 T T T
  0.6257530833626440  0.3640511525378291  0.3739998899642490 T T T
  0.6262308208245578  0.6485060164163733  0.4087864784370703 T T T

Ni(100)  *CO → *C + *O
IS
Ni   C    O
   1.00000000000000
   9.9492998122999996   0.0000000000000000   0.0000000000000000
   0.0000000000000000   9.9492998122999996   0.0000000000000000
   0.0000000000000000   0.0000000000000000  20.2763996123999988
Ni   C    O
64  1  1
Selective dynamics
Direct
  0.0000000000000000  0.0000000000000000  0.1853799969999983 F F F
  0.0003608739211783  0.0005339144110559  0.3539058345336604 T T T
  0.1250000000000000  0.1250000000000000  0.0986400020000033 F F F
  0.1253864846338843  0.1257559358765443  0.2712259168901066 T T T
  0.2500000000000000  0.0000000000000000  0.1853799969999983 F F F
  0.2500843803943938  0.0008698621932110  0.3539222821494161 T T T
  0.3750000000000000  0.1250000000000000  0.0986400020000033 F F F
  0.3748767385325415  0.1249320356503400  0.2708854298082680 T T T
  0.5000000000000000  0.0000000000000000  0.1853799969999983 F F F
  0.4997431647538829  0.0007155847063540  0.3539875872544479 T T T
  0.6250000000000000  0.1250000000000000  0.0986400020000033 F F F
  0.6241950071038892  0.1257998292185990  0.2713897604157844 T T T
  0.7500000000000000  0.0000000000000000  0.1853799969999983 F F F
  0.7494895704041233  0.0005130176156805  0.3539857654175171 T T T
  0.8750000000000000  0.1250000000000000  0.0986400020000033 F F F
  0.8747420234095616  0.1251306857524983  0.2712195743037245 T T T
  0.0000000000000000  0.2500000000000000  0.1853799969999983 F F F
  0.9999948398106350  0.2502328240269177  0.3538849556512977 T T T
  0.1250000000000000  0.3750000000000000  0.0986400020000033 F F F
  0.1243460751943034  0.3750775092465480  0.2708428853825601 T T T
  0.2500000000000000  0.2500000000000000  0.1853799969999983 F F F
  0.2519071151265728  0.2529167762325453  0.3559653710185574 T T T
  0.3750000000000000  0.3750000000000000  0.0986400020000033 F F F
  0.3747600041282168  0.3751996945697021  0.2685887400747559 T T T
  0.5000000000000000  0.2500000000000000  0.1853799969999983 F F F
  0.4968271165492459  0.2530579177212656  0.3562636081710725 T T T
  0.6250000000000000  0.3750000000000000  0.0986400020000033 F F F
  0.6252406663302301  0.3749440728048683  0.2709309613479125 T T T
  0.7500000000000000  0.2500000000000000  0.1853799969999983 F F F
  0.7491314273130339  0.2502060406568703  0.3540704918504344 T T T
  0.8750000000000000  0.3750000000000000  0.0986400020000033 F F F
  0.8746478294620976  0.3749342284065303  0.2712522959403217 T T T
  0.0000000000000000  0.5000000000000000  0.1853799969999983 F F F
  0.0000017271181771  0.4999127769389951  0.3538271233865016 T T T
  0.1250000000000000  0.6250000000000000  0.0986400020000033 F F F
  0.1254539054636596  0.6247072544379534  0.2712424206787722 T T T
  0.2500000000000000  0.5000000000000000  0.1853799969999983 F F F
  0.2520390758520680  0.4979934635013115  0.3558837311429758 T T T
  0.3750000000000000  0.6250000000000000  0.0986400020000033 F F F
  0.3748466541467605  0.6257680055959902  0.2708601100419564 T T T
  0.5000000000000000  0.5000000000000000  0.1853799969999983 F F F
  0.4973230078565762  0.4979946012102183  0.3558468499501764 T T T
  0.6250000000000000  0.6250000000000000  0.0986400020000033 F F F
  0.6242964251978588  0.6246411960338114  0.2712870759546623 T T T
  0.7500000000000000  0.5000000000000000  0.1853799969999983 F F F
  0.7492175710441715  0.4999046022267453  0.3539437858162967 T T T
  0.8750000000000000  0.6250000000000000  0.0986400020000033 F F F
  0.8748008313831490  0.6249748516420717  0.2712224822660673 T T T
  0.0000000000000000  0.7500000000000000  0.1853799969999983 F F F
  0.0003126419832378  0.7497240836526147  0.3539025907240561 T T T
  0.1250000000000000  0.8750000000000000  0.0986400020000033 F F F
  0.1250902058591269  0.8752093207537023  0.2712331941012264 T T T
  0.2500000000000000  0.7500000000000000  0.1853799969999983 F F F
  0.2500711407718476  0.7500981406537026  0.3538671430772365 T T T
  0.3750000000000000  0.8750000000000000  0.0986400020000033 F F F
  0.3749654698988028  0.8753880906729995  0.2712462563182621 T T T
  0.5000000000000000  0.7500000000000000  0.1853799969999983 F F F
  0.4996701152995624  0.7499689994997727  0.3539024958013017 T T T
  0.6250000000000000  0.8750000000000000  0.0986400020000033 F F F
  0.6249538513889954  0.8751154101645594  0.2712557521262869 T T T
  0.7500000000000000  0.7500000000000000  0.1853799969999983 F F F
  0.7494369401259983  0.7496175642624233  0.3539870828190779 T T T
  0.8750000000000000  0.8750000000000000  0.0986400020000033 F F F
  0.8749381384751097  0.8750137800056070  0.2712868337427441 T T T
  0.3741477419668965  0.3756030151259394  0.4083542661981904 T T T
  0.3727677931173071  0.3770870326178425  0.4687688324528972 T T T
TS
Ni   C    O
   1.00000000000000
     9.9492998122999996    0.0000000000000000    0.0000000000000000
     0.0000000000000000    9.9492998122999996    0.0000000000000000
     0.0000000000000000    0.0000000000000000   20.2763996123999988
   Ni   C    O
    64     1     1
Selective dynamics
Direct
  0.0000000000000000  0.0000000000000000  0.1853799969999983   F   F   F
  0.0007206091070732  0.0007581477261755  0.3539211184362948   T   T   T
  0.1250000000000000  0.1250000000000000  0.0986400020000033   F   F   F
  0.1254178729048540  0.1250925829717947  0.2707328496066806   T   T   T
  0.2500000000000000  0.0000000000000000  0.1853799969999983   F   F   F
  0.2503830677720464  0.9983788642776333  0.3537204224029601   T   T   T
  0.3750000000000000  0.1250000000000000  0.0986400020000033   F   F   F
  0.3756288885134385  0.1240643276570026  0.2710302482517841   T   T   T
  0.5000000000000000  0.0000000000000000  0.1853799969999983   F   F   F
  0.4992913021892808  0.9975814679841085  0.3535485884305780   T   T   T
  0.6250000000000000  0.1250000000000000  0.0986400020000033   F   F   F
  0.6241631195619578  0.1257253108349167  0.2711853101820185   T   T   T
  0.7500000000000000  0.0000000000000000  0.1853799969999983   F   F   F
  0.7491232969591609  0.9999905788077629  0.3538746993127416   T   T   T
  0.8750000000000000  0.1250000000000000  0.0986400020000033   F   F   F
  0.8749500898165081  0.1245646129899495  0.2709104016866084   T   T   T
  0.0000000000000000  0.2500000000000000  0.1853799969999983   F   F   F
  0.9988481411463702  0.2508552326770090  0.3538112701131583   T   T   T
  0.1250000000000000  0.3750000000000000  0.0986400020000033   F   F   F
  0.1238172281402577  0.3749260238263636  0.2705447624539846   T   T   T
  0.2500000000000000  0.2500000000000000  0.1853799969999983   F   F   F
  0.2438530176626779  0.2443202396433297  0.3581597639793117   T   T   T
  0.3750000000000000  0.3750000000000000  0.0986400020000033   F   F   F
  0.3765312324480832  0.3749983958996597  0.2713990182885020   T   T   T
  0.5000000000000000  0.2500000000000000  0.1853799969999983   F   F   F
  0.5064963258123073  0.2413567831634137  0.3620759777251228   T   T   T
  0.6250000000000000  0.3750000000000000  0.0986400020000033   F   F   F
  0.6269314000121217  0.3749533027317122  0.2704051101821337   T   T   T
  0.7500000000000000  0.2500000000000000  0.1853799969999983   F   F   F
  0.7535404162005830  0.2494879788441371  0.3535569762838109   T   T   T
  0.8750000000000000  0.3750000000000000  0.0986400020000033   F   F   F
  0.8752573252579428  0.3749488233205594  0.2702192164054990   T   T   T
  0.0000000000000000  0.5000000000000000  0.1853799969999983   F   F   F
  0.9989005863459618  0.4990172905315883  0.3537364946850813   T   T   T
  0.1250000000000000  0.6250000000000000  0.0986400020000033   F   F   F
  0.1254889291792168  0.6250450647019850  0.2707199772223746   T   T   T
  0.2500000000000000  0.5000000000000000  0.1853799969999983   F   F   F
  0.2438910759448214  0.5056752411310061  0.3580816865763790   T   T   T
  0.3750000000000000  0.6250000000000000  0.0986400020000033   F   F   F
  0.3756675702858537  0.6261491981359978  0.2710532875030340   T   T   T
  0.5000000000000000  0.5000000000000000  0.1853799969999983   F   F   F
  0.5065436483233232  0.5088346983845574  0.3620206032784767   T   T   T
  0.6250000000000000  0.6250000000000000  0.0986400020000033   F   F   F
  0.6241704654538645  0.6242930301348893  0.2712830309744801   T   T   T
  0.7500000000000000  0.5000000000000000  0.1853799969999983   F   F   F
  0.7537761660684760  0.5003098007603187  0.3536410728756406   T   T   T
  0.8750000000000000  0.6250000000000000  0.0986400020000033   F   F   F
  0.8749521311413642  0.6254641138683694  0.2709072419256587   T   T   T
  0.0000000000000000  0.7500000000000000  0.1853799969999983   F   F   F
  0.0007700016664849  0.7490253201494772  0.3539560555385060   T   T   T
  0.1250000000000000  0.8750000000000000  0.0986400020000033   F   F   F
  0.1244332915719265  0.8749748335391965  0.2709645582313138   T   T   T
  0.2500000000000000  0.7500000000000000  0.1853799969999983   F   F   F
  0.2504329627123923  0.7518001855801155  0.3537484650825727   T   T   T
  0.3750000000000000  0.8750000000000000  0.0986400020000033   F   F   F
  0.3745844992657444  0.8750277437249527  0.2702707310853261   T   T   T
  0.5000000000000000  0.7500000000000000  0.1853799969999983   F   F   F
  0.4993250544611846  0.7529368321932801  0.3537130884285564   T   T   T
  0.6250000000000000  0.8750000000000000  0.0986400020000033   F   F   F
  0.6255696700749708  0.8749256485262508  0.2707435296839460   T   T   T
  0.7500000000000000  0.7500000000000000  0.1853799969999983   F   F   F
  0.7490647319458132  0.7498777601413692  0.3539128708046611   T   T   T
  0.8750000000000000  0.8750000000000000  0.0986400020000033   F   F   F
  0.8752249587050681  0.8749313692161558  0.2713988733500814   T   T   T
  0.3709471411345525  0.3750771017409022  0.3684907712039440   T   T   T
  0.5226483833274468  0.3751922279609788  0.4268896285421364   T   T   T
FS
Ni   C    O
   1.00000000000000
   9.9492998122999996   0.0000000000000000   0.0000000000000000
   0.0000000000000000   9.9492998122999996   0.0000000000000000
   0.0000000000000000   0.0000000000000000  20.2763996123999988
Ni   C    O
64  1  1
Selective dynamics
Direct
  0.0000000000000000  0.0000000000000000  0.1853799969999983 F F F
  0.0008223687759961  0.0009865011758806  0.3535907758974812 T T T
  0.1250000000000000  0.1250000000000000  0.0986400020000033 F F F
  0.1251157996090790  0.1249732084263292  0.2706155771738728 T T T
  0.2500000000000000  0.0000000000000000  0.1853799969999983 F F F
  0.2508363961522820  0.9978454964317840  0.3538928724363783 T T T
  0.3750000000000000  0.1250000000000000  0.0986400020000033 F F F
  0.3760582633643651  0.1246516122991531  0.2717842241644343 T T T
  0.5000000000000000  0.0000000000000000  0.1853799969999983 F F F
  0.4997246045939654  0.9991297016837321  0.3542595983427688 T T T
  0.6250000000000000  0.1250000000000000  0.0986400020000033 F F F
  0.6240869090810339  0.1259331775775805  0.2715735910715295 T T T
  0.7500000000000000  0.0000000000000000  0.1853799969999983 F F F
  0.7497378629305826  0.9993139174732140  0.3536352594122638 T T T
  0.8750000000000000  0.1250000000000000  0.0986400020000033 F F F
  0.8737133533574694  0.1251999363060737  0.2712010597065804 T T T
  0.0000000000000000  0.2500000000000000  0.1853799969999983 F F F
  0.9980701820297050  0.2505091136762660  0.3532425341335202 T T T
  0.1250000000000000  0.3750000000000000  0.0986400020000033 F F F
  0.1227545965589687  0.3749524177780588  0.2703354991408050 T T T
  0.2500000000000000  0.2500000000000000  0.1853799969999983 F F F
  0.2415452632053514  0.2423237363843471  0.3586562014822233 T T T
  0.3750000000000000  0.3750000000000000  0.0986400020000033 F F F
  0.3744911407528450  0.3749475797293960  0.2707283519840015 T T T
  0.5000000000000000  0.2500000000000000  0.1853799969999983 F F F
  0.5037418364827462  0.2502292268880983  0.3636129953888261 T T T
  0.6250000000000000  0.3750000000000000  0.0986400020000033 F F F
  0.6256581833284776  0.3747464763114466  0.2677015379348567 T T T
  0.7500000000000000  0.2500000000000000  0.1853799969999983 F F F
  0.7520664647086147  0.2485972156371506  0.3572363097711961 T T T
  0.8750000000000000  0.3750000000000000  0.0986400020000033 F F F
  0.8742696143109335  0.3747581599439429  0.2700733092075607 T T T
  0.0000000000000000  0.5000000000000000  0.1853799969999983 F F F
  0.9979205656340190  0.4992641277186711  0.3531600881193032 T T T
  0.1250000000000000  0.6250000000000000  0.0986400020000033 F F F
  0.1250046559916696  0.6252033182959011  0.2706062498186517 T T T
  0.2500000000000000  0.5000000000000000  0.1853799969999983 F F F
  0.2413299490129372  0.5076686301859775  0.3586653026466198 T T T
  0.3750000000000000  0.6250000000000000  0.0986400020000033 F F F
  0.3759820548764647  0.6254636960975163  0.2717290894440465 T T T
  0.5000000000000000  0.5000000000000000  0.1853799969999983 F F F
  0.5032630658904227  0.5003979884373297  0.3633861218016962 T T T
  0.6250000000000000  0.6250000000000000  0.0986400020000033 F F F
  0.6239833601575177  0.6235818166197249  0.2716138038913780 T T T
  0.7500000000000000  0.5000000000000000  0.1853799969999983 F F F
  0.7515113112619617  0.4996775110227797  0.3573077748226206 T T T
  0.8750000000000000  0.6250000000000000  0.0986400020000033 F F F
  0.8735978177369289  0.6243195537751639  0.2713474525836585 T T T
  0.0000000000000000  0.7500000000000000  0.1853799969999983 F F F
  0.0007408020016491  0.7488444211126837  0.3537421513213083 T T T
  0.1250000000000000  0.8750000000000000  0.0986400020000033 F F F
  0.1249754675980071  0.8749043927172636  0.2709326788854913 T T T
  0.2500000000000000  0.7500000000000000  0.1853799969999983 F F F
  0.2507781085683765  0.7521284840481822  0.3539364923160613 T T T
  0.3750000000000000  0.8750000000000000  0.0986400020000033 F F F
  0.3752624909493421  0.8749776185079418  0.2705701339784144 T T T
  0.5000000000000000  0.7500000000000000  0.1853799969999983 F F F
  0.4995696814750399  0.7509520486413949  0.3542797256677194 T T T
  0.6250000000000000  0.8750000000000000  0.0986400020000033 F F F
  0.6250804899061521  0.8747348052171017  0.2710544124283271 T T T
  0.7500000000000000  0.7500000000000000  0.1853799969999983 F F F
  0.7496713305470369  0.7491234554567595  0.3535944381563424 T T T
  0.8750000000000000  0.8750000000000000  0.0986400020000033 F F F
  0.8752995898405523  0.8747263996999185  0.2713100535937316 T T T
  0.3644804578609431  0.3750876745050524  0.3663377633063812 T T T
  0.6473804728641747  0.3737565659765734  0.4035941439525938 T T T
Cu(211)  *CO → *C + *O
IS
Cu   C    O
   1.00000000000000
  12.5907001494999999   0.0000000000000000   0.0000000000000000
   0.0000000000000000   7.7101998328999999   0.0000000000000000
   0.0000000000000000   0.0000000000000000  20.9353008269999989
Cu   C    O
54  1  1
Selective dynamics
Direct
  0.1666699949999995  0.0000000000000000  0.0955300030000004 F F F
  0.0000000000000000  0.0000000000000000  0.1664099990000025 F F F
  0.3328175973895554  0.0006991977148373  0.2342028585941203 T T T
  0.1674485337779076  0.0003971396891271  0.3047068393753191 T T T
  0.9972156513780625  0.0002925699910630  0.3675433560923956 T T T
  0.3333300050000005  0.1666699949999995  0.1309700010000014 F F F
  0.0015412884663925  0.1675405565381543  0.2687921668751864 T T T
  0.1651897982742864  0.1666950230831474  0.1978953903022419 T T T
  0.3295776602418092  0.1664558995695473  0.3372729588517564 T T T
  0.6666700239999983  0.0000000000000000  0.0955300030000004 F F F
  0.5000000000000000  0.0000000000000000  0.1664099990000025 F F F
  0.8331952896947787  0.0020815729792261  0.2345971847862886 T T T
  0.6675990574447389  0.9984337461405648  0.3041629984702025 T T T
  0.4939319118802825  0.0000263291259466  0.3667111264602585 T T T
  0.8333299760000017  0.1666699949999995  0.1309700010000014 F F F
  0.5029590623072728  0.1671946100564675  0.2685041805375013 T T T
  0.6663329934663252  0.1682745798065595  0.1987521426315558 T T T
  0.8319627178511618  0.1654168220522877  0.3402951417901874 T T T
  0.1666699949999995  0.3333300050000005  0.0955300030000004 F F F
  0.0000000000000000  0.3333300050000005  0.1664099990000025 F F F
  0.3330520069216565  0.3335708358966337  0.2342485724637882 T T T
  0.1679504848336590  0.3337850954237243  0.3042770758559073 T T T
  0.9999776485699849  0.3341570697798680  0.3676514458531405 T T T
  0.3333300050000005  0.5000000000000000  0.1309700010000014 F F F
  0.0015285858013055  0.5002771664676526  0.2688119010957226 T T T
  0.1651995338343715  0.5005262814721666  0.1978914921018750 T T T
  0.3296174956551020  0.5014770979278360  0.3372759417900057 T T T
  0.6666700239999983  0.3333300050000005  0.0955300030000004 F F F
  0.5000000000000000  0.3333300050000005  0.1664099990000025 F F F
  0.8337175709744286  0.3336979190421134  0.2331725505953487 T T T
  0.6655874069673613  0.3339180569067985  0.3092980341746299 T T T
  0.4901558218296414  0.3337715545004583  0.3670779403500656 T T T
  0.8333299760000017  0.5000000000000000  0.1309700010000014 F F F
  0.5028770623592593  0.5003824227260500  0.2685303573122420 T T T
  0.6662599572077292  0.4986352243139882  0.1988025559039892 T T T
  0.8322611745319112  0.5039445138439209  0.3398907466298329 T T T
  0.1666699949999995  0.6666700239999983  0.0955300030000004 F F F
  0.0000000000000000  0.6666700239999983  0.1664099990000025 F F F
  0.3327209231166680  0.6668408880195958  0.2341879918441444 T T T
  0.1675059092725567  0.6674570308816834  0.3048066985567800 T T T
  0.9974702637169496  0.6684082176578274  0.3676086498148157 T T T
  0.3333300050000005  0.8333299760000017  0.1309700010000014 F F F
  0.0027641625426014  0.8337046665092882  0.2682419588704404 T T T
  0.1657411283414833  0.8334684076657140  0.1981032514173948 T T T
  0.3300267350604723  0.8339033689501466  0.3371936874904582 T T T
  0.6666700239999983  0.6666700239999983  0.0955300030000004 F F F
  0.5000000000000000  0.6666700239999983  0.1664099990000025 F F F
  0.8331155229793827  0.6663485280780573  0.2347099590921312 T T T
  0.6676237432009079  0.6693925371022535  0.3041388884638536 T T T
  0.4939807223615100  0.6678224424815815  0.3667637680933730 T T T
  0.8333299760000017  0.8333299760000017  0.1309700010000014 F F F
  0.5022358795317799  0.8335399948447576  0.2679766523070761 T T T
  0.6660032480721872  0.8335057420082522  0.1975371588065139 T T T
  0.8325524181712899  0.8344853134050019  0.3372696489436491 T T T
  0.7513298920101684  0.3358385965903451  0.3946340693810382 T T T
  0.7246033200670121  0.3366822697405514  0.4492628445228850 T T T
TS
Cu   C    O
   1.00000000000000
    12.5907001494999999    0.0000000000000000    0.0000000000000000
     0.0000000000000000    7.7101998328999999    0.0000000000000000
     0.0000000000000000    0.0000000000000000   20.9353008269999989
   Cu   C    O
    54     1     1
Selective dynamics
Direct
  0.1666699949999995  0.0000000000000000  0.0955300030000004   F   F   F
  0.0000000000000000  0.0000000000000000  0.1664099990000025   F   F   F
  0.3336603268617084 -0.0042966697423414  0.2339329511895054   T   T   T
  0.1706419949557189 -0.0053189066016297  0.3051683039678714   T   T   T
  0.0001074228198836  1.0067907162446619  0.3684162699749273   T   T   T
  0.3333300050000005  0.1666699949999995  0.1309700010000014   F   F   F
  0.0024834235129006  0.1691312319157895  0.2696106941740735   T   T   T
  0.1651736735428850  0.1648528333887937  0.1983385527406827   T   T   T
  0.3337139983258141  0.1606876558836885  0.3368528038050168   T   T   T
  0.6666700239999983  0.0000000000000000  0.0955300030000004   F   F   F
  0.5000000000000000  0.0000000000000000  0.1664099990000025   F   F   F
  0.8347834091829154  1.0049865702303566  0.2353691899770606   T   T   T
  0.6695101092251713  0.9962791527753998  0.3040514866816601   T   T   T
  0.4966200190200752  0.9904115868177530  0.3672392932419559   T   T   T
  0.8333299760000016  0.1666699949999995  0.1309700010000014   F   F   F
  0.5024592199516273  0.1635093869707665  0.2683736834171860   T   T   T
  0.6660337513552405  0.1669456345933908  0.1980471402624920   T   T   T
  0.8304279680415079  0.1708509375927174  0.3453587203261294   T   T   T
  0.1666699949999995  0.3333300050000005  0.0955300030000004   F   F   F
  0.0000000000000000  0.3333300050000005  0.1664099990000025   F   F   F
  0.3333685643216255  0.3299650785566994  0.2341302814827323   T   T   T
  0.1710174189079036  0.3288322071849792  0.3045375378293769   T   T   T
  1.0045024499936557  0.3374592035020253  0.3681577166915643   T   T   T
  0.3333300050000005  0.5000000000000000  0.1309700010000014   F   F   F
  0.0061727052106851  0.5026777256524941  0.2690710930570742   T   T   T
  0.1665114955249541  0.4977348268326199  0.1976166910642272   T   T   T
  0.3341276499232191  0.4951027825637506  0.3370545811928705   T   T   T
  0.6666700239999983  0.3333300050000005  0.0955300030000004   F   F   F
  0.5000000000000000  0.3333300050000005  0.1664099990000025   F   F   F
  0.8354989120861810  0.3364684053694840  0.2350075915133268   T   T   T
  0.6669023715963243  0.3282231286389890  0.3034530062264087   T   T   T
  0.4932854815438382  0.3173338746950537  0.3709433375663413   T   T   T
  0.8333299760000016  0.5000000000000000  0.1309700010000014   F   F   F
  0.5009570912836999  0.4965229891394125  0.2673559108302893   T   T   T
  0.6660370646634108  0.4999295129684567  0.1985279417429829   T   T   T
  0.8462657066068024  0.5219547756127019  0.3413404728618401   T   T   T
  0.1666699949999995  0.6666700239999983  0.0955300030000004   F   F   F
  0.0000000000000000  0.6666700239999983  0.1664099990000025   F   F   F
  0.3344289442405555  0.6644349007788191  0.2339678984308539   T   T   T
  0.1728165820084773  0.6637885071179876  0.3038748171961660   T   T   T
  0.0093594334701016  0.6775353246180107  0.3688083179297551   T   T   T
  0.3333300050000005  0.8333299760000017  0.1309700010000014   F   F   F
  0.0045599933285539  0.8350385882103034  0.2687932895343775   T   T   T
  0.1659527850228151  0.8308591357498744  0.1979134664368567   T   T   T
  0.3370175964468765  0.8235552768948141  0.3372828749952057   T   T   T
  0.6666700239999983  0.6666700239999983  0.0955300030000004   F   F   F
  0.5000000000000000  0.6666700239999983  0.1664099990000025   F   F   F
  0.8355268136237889  0.6694359706178084  0.2344091805040101   T   T   T
  0.6755009680785300  0.6671275797197483  0.3050712695162996   T   T   T
  0.5064816611288321  0.6594855370958903  0.3709099718038392   T   T   T
  0.8333299760000016  0.8333299760000017  0.1309700010000014   F   F   F
  0.5060112660247333  0.8259102767196121  0.2692793295069060   T   T   T
  0.6667636343584359  0.8326752298253272  0.1985372042607138   T   T   T
  0.8385085229774434  0.8427608176026384  0.3382739590200118   T   T   T
  0.7536985003260550  0.3662297462273624  0.3775452681340719   T   T   T
  0.6006597834065952  0.4732180061284673  0.3972623732061046   T   T   T
FS
Cu   C    O
   1.00000000000000
  12.5907001494999999   0.0000000000000000   0.0000000000000000
   0.0000000000000000   7.7101998328999999   0.0000000000000000
   0.0000000000000000   0.0000000000000000  20.9353008269999989
Cu   C    O
54  1  1
Selective dynamics
Direct
  0.1666699949999995  0.0000000000000000  0.0955300030000004 F F F
  0.0000000000000000  0.0000000000000000  0.1664099990000025 F F F
  0.3307783562148316  0.9984986634802890  0.2344041490876216 T T T
  0.1666967446183277  0.9984643033147860  0.3055041523872369 T T T
  0.9911621785734031  0.0210920674144151  0.3714839008965706 T T T
  0.3333300050000005  0.1666699949999995  0.1309700010000014 F F F
  0.0014559611904818  0.1843167610310362  0.2727685093990807 T T T
  0.1644380056136010  0.1648331114578932  0.1971122122875077 T T T
  0.3330254673034898  0.1656955361292284  0.3376203601923647 T T T
  0.6666700239999983  0.0000000000000000  0.0955300030000004 F F F
  0.5000000000000000  0.0000000000000000  0.1664099990000025 F F F
  0.8318790195156583  0.9965885401212010  0.2336299278155463 T T T
  0.6620455396710913  0.9874985211485864  0.3034176689950236 T T T
  0.4933260311389966  0.9974313710912071  0.3678784230091089 T T T
  0.8333299760000017  0.1666699949999995  0.1309700010000014 F F F
  0.5020757395797929  0.1650601320047065  0.2685568914418225 T T T
  0.6659630012417770  0.1662922428127713  0.1991561810128709 T T T
  0.8155661968699677  0.1472955656020828  0.3373686239540650 T T T
  0.1666699949999995  0.3333300050000005  0.0955300030000004 F F F
  0.0000000000000000  0.3333300050000005  0.1664099990000025 F F F
  0.3364668913858721  0.3310519363209334  0.2331382238017995 T T T
  0.1783899900988487  0.3303249511164990  0.2977912153436919 T T T
  0.0559007885821855  0.4010633220244051  0.3777038758781074 T T T
  0.3333300050000005  0.5000000000000000  0.1309700010000014 F F F
  0.0080032147216117  0.5114310767507099  0.2680328133923725 T T T
  0.1661133354573133  0.5002601330513534  0.1968041278634849 T T T
  0.3313573657976259  0.4985935217073593  0.3382613086623080 T T T
  0.6666700239999983  0.3333300050000005  0.0955300030000004 F F F
  0.5000000000000000  0.3333300050000005  0.1664099990000025 F F F
  0.8320539692080507  0.3322500471030759  0.2345381139902929 T T T
  0.6670290305415039  0.3305187594025655  0.3055360475503326 T T T
  0.4947541103993187  0.3256704950316366  0.3693243257977037 T T T
  0.8333299760000017  0.5000000000000000  0.1309700010000014 F F F
  0.4979268643665207  0.4994508210625819  0.2665809592694643 T T T
  0.6653805839487206  0.4979690686287553  0.1989000640508139 T T T
  0.8563327255056914  0.4731077883185130  0.3418936102079557 T T T
  0.1666699949999995  0.6666700239999983  0.0955300030000004 F F F
  0.0000000000000000  0.6666700239999983  0.1664099990000025 F F F
  0.3305312487132145  0.6664164878500074  0.2346207084594352 T T T
  0.1688217723039508  0.6652945176409633  0.3079885259402193 T T T
  0.0023203405342604  0.7012058358006410  0.3699052693877576 T T T
  0.3333300050000005  0.8333299760000017  0.1309700010000014 F F F
  0.0017285796339289  0.8448565676686679  0.2690876186586194 T T T
  0.1642967590343090  0.8312667716630178  0.1990213629544659 T T T
  0.3323665302709471  0.8308009209556384  0.3383041821283863 T T T
  0.6666700239999983  0.6666700239999983  0.0955300030000004 F F F
  0.5000000000000000  0.6666700239999983  0.1664099990000025 F F F
  0.8337943180176194  0.6607067780941245  0.2361932772412087 T T T
  0.6727109196053908  0.6575655947213761  0.3072562478791443 T T T
  0.4952737390838396  0.6709095024100132  0.3696733893706833 T T T
  0.8333299760000017  0.8333299760000017  0.1309700010000014 F F F
  0.4998840919857236  0.8286642147403257  0.2685264611436266 T T T
  0.6653405604677615  0.8275696316428035  0.1989504856940218 T T T
  0.8325622987182766  0.8258406017480604  0.3372925931551291 T T T
  0.9380817764036457  0.2595458606600952  0.3670355157695532 T T T
  0.6068611509398376  0.4979640811640839  0.3777837471291519 T T T
Ni(211)  *CO → *C + *O
IS
Ni   C    O
   1.00000000000000
  12.1852998734000000   0.0000000000000000   0.0000000000000000
   0.0000000000000000   7.4619998931999998   0.0000000000000000
   0.0000000000000000   0.0000000000000000  20.7441997528000002
Ni   C    O
54  1  1
Selective dynamics
Direct
  0.1666699949999995  0.0000000000000000  0.0964099990000022 F F F
  0.0000000000000000  0.0000000000000000  0.1656399969999995 F F F
  0.3317594826126253  0.0002677396782929  0.2323509348759103 T T T
  0.1637919635302580  0.0003669244381896  0.3021268587467816 T T T
  0.9936501608492136  0.0000733841572824  0.3639315510341206 T T T
  0.3333300050000005  0.1666699949999995  0.1310299929999985 F F F
  0.9995479486588223  0.1667725407657699  0.2659621606229265 T T T
  0.1653642820027699  0.1668783245594341  0.1975026719721384 T T T
  0.3278754090795033  0.1669311826174891  0.3332169060486407 T T T
  0.6666700239999983  0.0000000000000000  0.0964099990000022 F F F
  0.5000000000000000  0.0000000000000000  0.1656399969999995 F F F
  0.8312893929615726  0.9999310167492510  0.2321077479283531 T T T
  0.6651302974946773  0.0000841719684885  0.3031493101449172 T T T
  0.4918413083314448  0.0005372300961852  0.3636179685000585 T T T
  0.8333299760000017  0.1666699949999995  0.1310299929999985 F F F
  0.4999606713699620  0.1664563830271888  0.2659509255227377 T T T
  0.6650109000081414  0.1682543570543018  0.1985065800910490 T T T
  0.8302527505445383  0.1656910321377580  0.3331887169383307 T T T
  0.1666699949999995  0.3333300050000005  0.0964099990000022 F F F
  0.0000000000000000  0.3333300050000005  0.1656399969999995 F F F
  0.3313833811449172  0.3330113035391449  0.2324107638214485 T T T
  0.1646397547168803  0.3329564475415197  0.3023058553527278 T T T
  0.9952222432361282  0.3316044904147759  0.3642104949735909 T T T
  0.3333300050000005  0.5000000000000000  0.1310299929999985 F F F
  0.0000939620017633  0.4999828572820491  0.2661778681365590 T T T
  0.1651878995843177  0.5000963831279748  0.1976405591804919 T T T
  0.3265462056515815  0.5005656632379072  0.3328864664053413 T T T
  0.6666700239999983  0.3333300050000005  0.0964099990000022 F F F
  0.5000000000000000  0.3333300050000005  0.1656399969999995 F F F
  0.8308142067497499  0.3336536777094423  0.2327500771622226 T T T
  0.6651302634175877  0.3367751706831683  0.3066521866666250 T T T
  0.4929065389337453  0.3366902876324858  0.3639521866216526 T T T
  0.8333299760000017  0.5000000000000000  0.1310299929999985 F F F
  0.4976249998089060  0.5003088183845037  0.2641474184709836 T T T
  0.6655107148990069  0.5000304152482329  0.1979130858402414 T T T
  0.8341107606423606  0.5000292468290297  0.3337447675814147 T T T
  0.1666699949999995  0.6666700239999983  0.0964099990000022 F F F
  0.0000000000000000  0.6666700239999983  0.1656399969999995 F F F
  0.3314021886946179  0.6676125665956434  0.2323773879849398 T T T
  0.1646475398526235  0.6676706472885030  0.3023576943795021 T T T
  0.9951691593785696  0.6682755593748340  0.3641813529515048 T T T
  0.3333300050000005  0.8333299760000017  0.1310299929999985 F F F
  0.9996101506843900  0.8333517148630278  0.2659666816750743 T T T
  0.1653943813923036  0.8333820268272945  0.1975576576957820 T T T
  0.3277779412328314  0.8343355120282112  0.3331533541660789 T T T
  0.6666700239999983  0.6666700239999983  0.0964099990000022 F F F
  0.5000000000000000  0.6666700239999983  0.1656399969999995 F F F
  0.8308658050649314  0.6664157036328362  0.2327822532355910 T T T
  0.6649960767684391  0.6635570696037263  0.3066157084778638 T T T
  0.4925650375510742  0.6649934237155861  0.3639024481408839 T T T
  0.8333299760000017  0.8333299760000017  0.1310299929999985 F F F
  0.4999584569022346  0.8341626148224677  0.2659860669378418 T T T
  0.6650191077093695  0.8316540913836192  0.1985402706399881 T T T
  0.8303178689304715  0.8343048739840881  0.3332037429606132 T T T
  0.6187210251360256  0.5008376291559031  0.3830345876537820 T T T
  0.6586111984282752  0.5015069536134220  0.4372928808095935 T T T
TS
Ni   C    O
   1.00000000000000
    12.1852998734000000    0.0000000000000000    0.0000000000000000
     0.0000000000000000    7.4619998931999998    0.0000000000000000
     0.0000000000000000    0.0000000000000000   20.7441997528000002
   Ni   C    O
    54     1     1
Selective dynamics
Direct
  0.1666699949999995  0.0000000000000000  0.0964099990000021   F   F   F
  0.0000000000000000  0.0000000000000000  0.1656399969999992   F   F   F
  0.3321907517197232  1.0000658166377552  0.2321663463384768   T   T   T
  0.1642070202119794  1.0001056336322121  0.3012645875494222   T   T   T
  0.9992073262745091 -0.0007244127574594  0.3647290158306538   T   T   T
  0.3333300050000005  0.1666699949999992  0.1310299929999982   F   F   F
  0.0007114083815153  0.1670818681917296  0.2661405383607391   T   T   T
  0.1656541793618742  0.1670366254405660  0.1972684202523192   T   T   T
  0.3256933729381513  0.1662658647191541  0.3326068230570128   T   T   T
  0.6666700239999983  0.0000000000000000  0.0964099990000021   F   F   F
  0.5000000000000000  0.0000000000000000  0.1656399969999992   F   F   F
  0.8319345256963236  0.0000099534999528  0.2323650904797442   T   T   T
  0.6669659968185293  0.9957229020478446  0.3017291679174654   T   T   T
  0.4924089678840845  1.0014002226510441  0.3646278340428976   T   T   T
  0.8333299760000016  0.1666699949999992  0.1310299929999982   F   F   F
  0.4990656146489611  0.1647929573427427  0.2659468446719138   T   T   T
  0.6654610693860756  0.1680141553656403  0.1983691187795507   T   T   T
  0.8367821666771725  0.1623387886993586  0.3344036627558874   T   T   T
  0.1666699949999995  0.3333300049999999  0.0964099990000021   F   F   F
  0.0000000000000000  0.3333300049999999  0.1656399969999992   F   F   F
  0.3327490647579945  0.3340351854711793  0.2328693948719784   T   T   T
  0.1651858033007114  0.3334147736487151  0.3018743624414443   T   T   T
  0.9990118157388330  0.3329722437273954  0.3646737992699467   T   T   T
  0.3333300050000005  0.4999999999999992  0.1310299929999982   F   F   F
  0.0014346408799186  0.5002321658473406  0.2661690727566191   T   T   T
  0.1659072787708988  0.5000310532174040  0.1973174520948078   T   T   T
  0.3241412735780131  0.5004829092651747  0.3339846870870551   T   T   T
  0.6666700239999983  0.3333300049999999  0.0964099990000021   F   F   F
  0.5000000000000000  0.3333300049999999  0.1656399969999992   F   F   F
  0.8323458520573630  0.3335197825040171  0.2328898861117905   T   T   T
  0.6715998119900519  0.3238565706377079  0.3073825984963462   T   T   T
  0.4817601149184456  0.3281662347775505  0.3720293560827171   T   T   T
  0.8333299760000016  0.4999999999999992  0.1310299929999982   F   F   F
  0.5003249193045786  0.4982539377283058  0.2669956011919370   T   T   T
  0.6666039869461517  0.4982372911773447  0.1975945976996215   T   T   T
  0.8380412162894896  0.5012379163988282  0.3340754059307004   T   T   T
  0.1666699949999995  0.6666700239999971  0.0964099990000021   F   F   F
  0.0000000000000000  0.6666700239999971  0.1656399969999992   F   F   F
  0.3329348607316974  0.6659108114387946  0.2329936303975888   T   T   T
  0.1650785896197628  0.6686148431070269  0.3018628520097291   T   T   T
  0.9988904974082372  0.6681080205063171  0.3645561931777896   T   T   T
  0.3333300050000005  0.8333299760000002  0.1310299929999982   F   F   F
  0.0003632957995913  0.8336951416993975  0.2660710317944160   T   T   T
  0.1658586998093187  0.8331459456766864  0.1972227635186258   T   T   T
  0.3264747247889608  0.8359463252040250  0.3327307938086435   T   T   T
  0.6666700239999983  0.6666700239999971  0.0964099990000021   F   F   F
  0.5000000000000000  0.6666700239999971  0.1656399969999992   F   F   F
  0.8325410335891895  0.6663392173719694  0.2324904523746381   T   T   T
  0.6701509446847951  0.6694012855921080  0.3050811178896691   T   T   T
  0.4868101753126435  0.6785632663592956  0.3687410587037118   T   T   T
  0.8333299760000016  0.8333299760000002  0.1310299929999982   F   F   F
  0.4997770846729837  0.8350257462938143  0.2662647189986621   T   T   T
  0.6652109042286544  0.8318256366462408  0.1975824126947328   T   T   T
  0.8345016631923540  0.8346216392881490  0.3342483270318942   T   T   T
  0.5841636642878431  0.5045941202085241  0.3471283367975606   T   T   T
  0.6277257267922511  0.3009755531901555  0.3970846649032481   T   T   T
FS
Ni   C    O
   1.00000000000000
  12.1852998734000000   0.0000000000000000   0.0000000000000000
   0.0000000000000000   7.4619998931999998   0.0000000000000000
   0.0000000000000000   0.0000000000000000  20.7441997528000002
Ni   C    O
54  1  1
Selective dynamics
Direct
  0.1666699949999995  0.0000000000000000  0.0964099990000022 F F F
  0.0000000000000000  0.0000000000000000  0.1656399969999995 F F F
  0.3314504961010983  0.9990356604613290  0.2321383410327533 T T T
  0.1646820116069955  0.9991770305002570  0.3017305971284763 T T T
  0.9992557837696480  0.0034800642825585  0.3648242745624895 T T T
  0.3333300050000005  0.1666699949999995  0.1310299929999985 F F F
  0.0010980257643058  0.1670956169165700  0.2659823698832212 T T T
  0.1654611798190266  0.1660996259527299  0.1971055165542251 T T T
  0.3277468116997559  0.1645891586218122  0.3327081869444249 T T T
  0.6666700239999983  0.0000000000000000  0.0964099990000022 F F F
  0.5000000000000000  0.0000000000000000  0.1656399969999995 F F F
  0.8289558515483015  0.0018707644466905  0.2338498764318838 T T T
  0.6643162237994206  0.0159580236500121  0.3150098203384082 T T T
  0.4803547949071515  0.9821466152658410  0.3679214815937464 T T T
  0.8333299760000017  0.1666699949999995  0.1310299929999985 F F F
  0.4977759791327310  0.1642483031469362  0.2647252689957158 T T T
  0.6649584075770508  0.1678880745507843  0.1987300131386224 T T T
  0.8379375895510098  0.1729892278432121  0.3339524102233908 T T T
  0.1666699949999995  0.3333300050000005  0.0964099990000022 F F F
  0.0000000000000000  0.3333300050000005  0.1656399969999995 F F F
  0.3324023940127712  0.3325297435096846  0.2327432144813171 T T T
  0.1660393556690670  0.3312777258759162  0.3017943336575044 T T T
  0.9995691958471620  0.3371051483551265  0.3645520935838497 T T T
  0.3333300050000005  0.5000000000000000  0.1310299929999985 F F F
  0.0009158053098209  0.5004147713316007  0.2660352737056461 T T T
  0.1658977242509542  0.4992109846713435  0.1971478078763618 T T T
  0.3264870721753846  0.4939220362117472  0.3338997369726495 T T T
  0.6666700239999983  0.3333300050000005  0.0964099990000022 F F F
  0.5000000000000000  0.3333300050000005  0.1656399969999995 F F F
  0.8342228078227835  0.3356574068926773  0.2315678644596296 T T T
  0.6749505589175069  0.3428220982388978  0.3006031516073558 T T T
  0.5121712695479734  0.3095000007675873  0.3711879206445463 T T T
  0.8333299760000017  0.5000000000000000  0.1310299929999985 F F F
  0.4993690555335615  0.4982515239215721  0.2666615783483912 T T T
  0.6663522966205478  0.5038993226924610  0.1958263628610825 T T T
  0.8375072867838742  0.5072517693175328  0.3342586987714786 T T T
  0.1666699949999995  0.6666700239999983  0.0964099990000022 F F F
  0.0000000000000000  0.6666700239999983  0.1656399969999995 F F F
  0.3324064021218528  0.6642829266665634  0.2328365036435182 T T T
  0.1638410527281044  0.6622020390835441  0.3015047151986930 T T T
  0.9986999573450370  0.6711782815851988  0.3646684850721651 T T T
  0.3333300050000005  0.8333299760000017  0.1310299929999985 F F F
  0.0006450671743976  0.8344281441150748  0.2661531463751398 T T T
  0.1655786260988647  0.8323662868310324  0.1973796056891212 T T T
  0.3232246719662424  0.8288358497989023  0.3317682326242080 T T T
  0.6666700239999983  0.6666700239999983  0.0964099990000022 F F F
  0.5000000000000000  0.6666700239999983  0.1656399969999995 F F F
  0.8320678495300305  0.6696002432195924  0.2325177708562895 T T T
  0.6698384527310874  0.6825443956423174  0.3046431520894121 T T T
  0.4841476167725010  0.6638074228634505  0.3689140016227662 T T T
  0.8333299760000017  0.8333299760000017  0.1310299929999985 F F F
  0.4975440255946648  0.8352432287997571  0.2662473989110486 T T T
  0.6641048422778895  0.8385143564828842  0.1997752280602481 T T T
  0.8356867294808431  0.8400342603963658  0.3347900871298897 T T T
  0.5890881194747198  0.5080239224470960  0.3445901316050913 T T T
  0.5969626012681828  0.1093087112180838  0.3938294586371859 T T T
Cu(100)  *COH → *C + *OH
IS
 Cu   O    H    C
   1.00000000000000
    10.2803001403999996    0.0000000000000000    0.0000000000000000
     0.0000000000000000   10.2803001403999996    0.0000000000000000
     0.0000000000000000    0.0000000000000000   25.9374008178999986
   Cu   O    H    C
    48    21    41     1
Selective dynamics
Direct
  0.0000000000000000  0.0000000000000000  0.1240400000000008   F   F   F
  0.9992020792371712  0.9985751223479437  0.2620973575940859   T   T   T
  0.1250258702884701  0.1248371784271548  0.1931403044147521   T   T   T
  0.2500000000000000  0.0000000000000000  0.1240400000000008   F   F   F
  0.2536825572639310  0.9975066045338491  0.2585769530354835   T   T   T
  0.3747797332670148  0.1276069314175248  0.1922393292245341   T   T   T
  0.5000000000000000  0.0000000000000000  0.1240400000000008   F   F   F
  0.4998143116979319 -0.0011178029323332  0.2590015632032124   T   T   T
  0.6242406325886033  0.1254925586340548  0.1910408881361714   T   T   T
  0.7500000000000000  0.0000000000000000  0.1240400000000008   F   F   F
  0.7456864945199410  0.0008481007808087  0.2570297982839701   T   T   T
  0.8746442860331036  0.1243285472114220  0.1924276024157282   T   T   T
  0.0000000000000000  0.2500000000000000  0.1240400000000008   F   F   F
  0.9957748086781142  0.2516737493610349  0.2577721328654941   T   T   T
  0.1269412523811989  0.3745530790862610  0.1922870323372765   T   T   T
  0.2500000000000000  0.2500000000000000  0.1240400000000008   F   F   F
  0.2505089835652037  0.2454084435970495  0.2629600181310628   T   T   T
  0.3730011909606190  0.3743183182202701  0.1930450460457587   T   T   T
  0.5000000000000000  0.2500000000000000  0.1240400000000008   F   F   F
  0.5036022728584917  0.2482430659925638  0.2610512647195811   T   T   T
  0.6251849165991556  0.3744315067190747  0.1874272437651089   T   T   T
  0.7500000000000000  0.2500000000000000  0.1240400000000008   F   F   F
  0.7491345180042492  0.2504838805886953  0.2622346336267377   T   T   T
  0.8736630320492158  0.3740319485981000  0.1907567494920197   T   T   T
  0.0000000000000000  0.5000000000000000  0.1240400000000008   F   F   F
  0.9955975651679632  0.4991018147119858  0.2578401351947642   T   T   T
  0.1255870864260481  0.6240641685343500  0.1910213417951592   T   T   T
  0.2500000000000000  0.5000000000000000  0.1240400000000008   F   F   F
  0.2489032582780841  0.5077717317815591  0.2596867992619252   T   T   T
  0.3758420452832329  0.6237779258240274  0.1913126060637109   T   T   T
  0.5000000000000000  0.5000000000000000  0.1240400000000008   F   F   F
  0.5041618552897733  0.5002609045574006  0.2587928838146048   T   T   T
  0.6245214718974668  0.6248450668957397  0.1902453667553882   T   T   T
  0.7500000000000000  0.5000000000000000  0.1240400000000008   F   F   F
  0.7497041903447988  0.5004466182007202  0.2595783644908796   T   T   T
  0.8737017774520306  0.6238422593299584  0.1905876921665803   T   T   T
  0.0000000000000000  0.7500000000000000  0.1240400000000008   F   F   F
  0.9981890859622266  0.7437749576382130  0.2574507533217666   T   T   T
  0.1229470187976942  0.8762922997341136  0.1916724240500391   T   T   T
  0.2500000000000000  0.7500000000000000  0.1240400000000008   F   F   F
  0.2514441649498706  0.7541358786642798  0.2568920241759328   T   T   T
  0.3764197301044797  0.8757161507515063  0.1907904662601906   T   T   T
  0.5000000000000000  0.7500000000000000  0.1240400000000008   F   F   F
  0.5018168779921141  0.7501535439032880  0.2581188839429165   T   T   T
  0.6251271328815674  0.8748948551372594  0.1904486349773971   T   T   T
  0.7500000000000000  0.7500000000000000  0.1240400000000008   F   F   F
  0.7492020513190328  0.7476952547392025  0.2570241061817752   T   T   T
  0.8752700608516771  0.8754824897389029  0.1916147571239750   T   T   T
  0.2558798289820832  0.5200637981919636  0.3427109075213629   T   T   T
  0.6486545740926530  0.1132978049193634  0.4114096316257095   T   T   T
  0.4132845281055056  0.2285690123347233  0.4146785593486961   T   T   T
  0.2390830913118095  0.2696385164341738  0.3440521652581080   T   T   T
  0.8146591434319486  0.5820955285739613  0.3742466536294687   T   T   T
  0.3828418845372370  0.8367460806201823  0.3735206925932386   T   T   T
  0.0388138872932491  0.1708900841770990  0.3908287461950035   T   T   T
  0.7351273822329834  0.9021456309655327  0.3688805820074803   T   T   T
  0.8486388190041353  0.8728257939634982  0.4708901792115049   T   T   T
  0.5756315713309652  0.9802263636838094  0.4987941837829855   T   T   T
  0.1783772595372897  0.6292402783364861  0.4726812670720310   T   T   T
  0.1358140537640168  0.7492482001606684  0.3781362041792948   T   T   T
  0.4242533778948924  0.4731678329303073  0.4595468976587546   T   T   T
  0.5377064595868228  0.6242906684243039  0.3855903268399318   T   T   T
  0.9804196196160643  0.9495826474842878  0.3433319049548080   T   T   T
  0.8397334875151456  0.2591835612336130  0.4509239163058990   T   T   T
  0.7028479595202075  0.4391200351867465  0.4952673628798249   T   T   T
  0.3468559218697484  0.9944136652975353  0.4528910885915527   T   T   T
  0.8976497372301816  0.6131301755881318  0.4718623889152917   T   T   T
  0.0917820168203140  0.0068029031839039  0.4747780760464131   T   T   T
  0.6256673692590133  0.3817605808393653  0.3491491110157244   T   T   T
  0.2472288625918645  0.4221399227472847  0.3482240117766790   T   T   T
  0.3466235320949850  0.5430947955988418  0.3494769068912156   T   T   T
  0.7203659431042638  0.1727150572855510  0.4225559433718795   T   T   T
  0.5709958224580799  0.1683264536012153  0.4044397326600327   T   T   T
  0.3806858050332459  0.1532866083464538  0.4354738516002757   T   T   T
  0.4116309128554089  0.3101502360347115  0.4354628251701008   T   T   T
  0.1566804330163646  0.2347006474296164  0.3605422314724166   T   T   T
  0.3130594586537401  0.2440731094281512  0.3680038951573281   T   T   T
  0.8527417379482712  0.6144551515143615  0.3414959624030202   T   T   T
  0.7886796381015241  0.4922356283647089  0.3659559876779162   T   T   T
  0.3767750920626788  0.9042090579928910  0.4020005168852276   T   T   T
  0.3936625319104105  0.8812458563903629  0.3398703239383688   T   T   T
  0.0075308899160171  0.0931668183285401  0.3709658443717766   T   T   T
  0.9628561912777680  0.2199864718666325  0.4039304116315491   T   T   T
  0.6929251324948694  0.9875589182217982  0.3791954994423830   T   T   T
  0.6869211328553154  0.8697991113918033  0.3385059978929741   T   T   T
  0.8683421094699657  0.7785459783777949  0.4756843224536106   T   T   T
  0.8109908475540485  0.8750469758296306  0.4360456482208819   T   T   T
  0.6078750589595912  0.0315372047594185  0.4688475544131677   T   T   T
  0.6456641964757412  0.9178659751587595  0.5049214880464714   T   T   T
  0.1934119627137204  0.6989377396962229  0.4974405311097147   T   T   T
  0.1646116250723834  0.6751350513288690  0.4390927117468800   T   T   T
  0.1410685218031030  0.6702120209590274  0.3565689182698273   T   T   T
  0.2257551305535454  0.7867411927298782  0.3741059522970911   T   T   T
  0.3418608799275436  0.5156495981466538  0.4692975340226853   T   T   T
  0.4646585503641339  0.5339960584415775  0.4343708143953761   T   T   T
  0.4907316770432847  0.7083268406768057  0.3796354566076012   T   T   T
  0.6318057495942476  0.6412232766492693  0.3817810816472294   T   T   T
  0.8866199241623310  0.9263301271140270  0.3508365274748931   T   T   T
  0.0355864005723969  0.8748014543829498  0.3551109168972221   T   T   T
  0.7842522940356024  0.3317211692358444  0.4664548527309380   T   T   T
  0.8708707034279172  0.2094033385442993  0.4804390299797075   T   T   T
  0.7578807215274503  0.5177479884458528  0.4929300282773306   T   T   T
  0.6111364157018979  0.4615826690175147  0.4900783148975676   T   T   T
  0.4168321577305057  0.9729748286440488  0.4784003104809565   T   T   T
  0.2570370694395145  0.9848185397483548  0.4673951745434703   T   T   T
  0.8831032358355935  0.5998584419876676  0.4342126374113547   T   T   T
 -0.0086459528511101  0.5982317643314080  0.4777185768206129   T   T   T
  0.0777853299716024  0.0700444393310300  0.4465370018894624   T   T   T
  0.0118201381797777  0.9525751086401995  0.4745359692636157   T   T   T
  0.5733228794131087  0.4580775198446506  0.3598605421409298   T   T   T
  0.6242178699882127  0.3761353524610283  0.2953869532131048   T   T   T
TS
 Cu   O    H    C
   1.00000000000000
    10.2803001403999996    0.0000000000000000    0.0000000000000000
     0.0000000000000000   10.2803001403999996    0.0000000000000000
     0.0000000000000000    0.0000000000000000   25.9374008178999986
   Cu   O    H    C
    48    21    41     1
Selective dynamics
Direct
  0.0000059930857361  0.9959010600061475  0.1232238342346577   F   F   F
  0.9986389332606876  0.9942490238731714  0.2618743937658125   T   T   T
  0.1249789195394200  0.1211365114996532  0.1922991553369878   T   T   T
  0.2498616578360568  0.9960841209124212  0.1231516055092854   F   F   F
  0.2529492888031348  0.9949846891187550  0.2578693876270303   T   T   T
  0.3735152478744239  0.1232595702829383  0.1912881958749008   T   T   T
  0.5000617130564677  0.9954906452012366  0.1233890258195061   F   F   F
  0.4992751590136164  0.9921460609757043  0.2579381982458813   T   T   T
  0.6226102940692086  0.1198092183872319  0.1895238228671361   T   T   T
  0.7500008723720484  0.9952848195251320  0.1234096714500339   F   F   F
  0.7457442775874727  0.9940203000335243  0.2557503314702667   T   T   T
  0.8758843304042510  0.1186291997834001  0.1909941604821339   T   T   T
  0.0004480917442251  0.2452147461809844  0.1229443692212229   F   F   F
  0.9960053252308471  0.2463645601546947  0.2567757672634000   T   T   T
  0.1263423117223004  0.3705623469603286  0.1912247006714413   T   T   T
  0.2496187084705781  0.2452358464361595  0.1229092030149488   F   F   F
  0.2461478422753927  0.2426769292489847  0.2628785967212908   T   T   T
  0.3699099545170801  0.3684982271769995  0.1911168469070717   T   T   T
  0.4997617661167695  0.2448061721661929  0.1229313553872800   F   F   F
  0.4948983681650121  0.2354621705599974  0.2618159125468495   T   T   T
  0.6262091700334383  0.3709760203388722  0.1891183757637702   T   T   T
  0.7504022491343818  0.2446943176263687  0.1228847840522747   F   F   F
  0.7511573774033271  0.2373185466612600  0.2595007533242519   T   T   T
  0.8743560889375651  0.3707589122905385  0.1900083417844490   T   T   T
  0.0008099086875859  0.4959087021354662  0.1226538837317364   F   F   F
  0.9984043054370011  0.4954966734775658  0.2566725899570172   T   T   T
  0.1252825341972896  0.6204378646938910  0.1896585920719389   T   T   T
  0.2492370327988382  0.4959253883628634  0.1225708930760732   F   F   F
  0.2471395972474284  0.5058684451523902  0.2588201417969282   T   T   T
  0.3736534712897155  0.6214172897642988  0.1893396634001222   T   T   T
  0.4994596627271051  0.4956837111152410  0.1224172672999657   F   F   F
  0.4936400159888993  0.4981993352523655  0.2556883646218781   T   T   T
  0.6247106719048280  0.6205212652891200  0.1892298202058653   T   T   T
  0.7507275741214485  0.4956806310492041  0.1224472431875938   F   F   F
  0.7527256152784526  0.5015448127670213  0.2618639924496624   T   T   T
  0.8732362545308860  0.6187154051822547  0.1898021800952464   T   T   T
  0.0005256495250663  0.7464256692222619  0.1228392671615879   F   F   F
 -0.0011141966172448  0.7407846919021416  0.2559215364576764   T   T   T
  0.1230415080064856  0.8732019732400436  0.1908163412781652   T   T   T
  0.2493654227602207  0.7465722242420938  0.1227367343382397   F   F   F
  0.2502376314494220  0.7514448594854393  0.2562713473280822   T   T   T
  0.3754699753702701  0.8715747918385520  0.1897450121417399   T   T   T
  0.4996088564850751  0.7461412114274566  0.1227658479708182   F   F   F
  0.4999911093011219  0.7459563037718119  0.2571261229102928   T   T   T
  0.6242170599003257  0.8695460196043705  0.1893785270919798   T   T   T
  0.7504151942738773  0.7460440087122606  0.1228009374460441   F   F   F
  0.7492437591813278  0.7460893183950807  0.2555051049944614   T   T   T
  0.8758873371803161  0.8711144329757888  0.1901891137357496   T   T   T
  0.2554925783243868  0.5226686344755617  0.3422682073386043   T   T   T
  0.6496689216216900  0.1093971734360408  0.4046753510115436   T   T   T
  0.4179703407732189  0.2342112794827716  0.4111460393445002   T   T   T
  0.2339691587606988  0.2724921637777047  0.3438650604656864   T   T   T
  0.9033133301411272  0.5597366130476771  0.3749583126436022   T   T   T
  0.3648427865403029  0.8637536882775046  0.3746164081869298   T   T   T
  0.0388403867409771  0.1678754791421206  0.3919331664031960   T   T   T
  0.7295017569486588  0.8867729680954156  0.3692116354645588   T   T   T
  0.8519455810886057  0.8693835304906951  0.4730512339811214   T   T   T
  0.5824098182884895  0.9811942166931406  0.4949564379359177   T   T   T
  0.1812011779344576  0.6262467056519156  0.4764085537061606   T   T   T
  0.1340449758989807  0.7466371557823051  0.3808261295479795   T   T   T
  0.4311562541360613  0.4728747875428634  0.4575485247053159   T   T   T
  0.5185591731678008  0.6571547510650524  0.3897245264251253   T   T   T
  0.9777677594397566  0.9437242099132240  0.3436963039035021   T   T   T
  0.8370065546000084  0.2412684401737548  0.4528652070997136   T   T   T
  0.7116060607040821  0.4291665164876817  0.4977062792274772   T   T   T
  0.3454399173873521  0.0100208083063320  0.4567644111346097   T   T   T
  0.8973191928583948  0.6107899542495124  0.4738574607990652   T   T   T
  0.0915250395890772  0.0096257162128225  0.4778240887091026   T   T   T
  0.6939333171698191  0.4533177309829705  0.3387085231680877   T   T   T
  0.2419305390039333  0.4255187497611462  0.3483940834576678   T   T   T
  0.3471225836872825  0.5408653444762656  0.3495783599810498   T   T   T
  0.7207131591747341  0.1658873428927599  0.4187774420614350   T   T   T
  0.5720802854939979  0.1655217781194244  0.3991277985308999   T   T   T
  0.3847578234677708  0.1639858238705953  0.4343349525707482   T   T   T
  0.4212833242563704  0.3183441691952842  0.4306225405678877   T   T   T
  0.1531630701054912  0.2358970893810205  0.3611264682588530   T   T   T
  0.3102890849622653  0.2482849872574228  0.3669277893238938   T   T   T
  0.9149724925593533  0.6281652750813448  0.3491302398492028   T   T   T
  0.8226502640694567  0.5113768267188716  0.3621553873086460   T   T   T
  0.3621571675504441  0.9286315482587104  0.4042563595264212   T   T   T
  0.3791945997013298  0.9087396557683624  0.3414054201776572   T   T   T
  0.0063278813754365  0.0913240071919483  0.3720476969639355   T   T   T
  0.9633184615764279  0.2145611703375128  0.4070898946561478   T   T   T
  0.6897690749204057  0.9746736059575691  0.3776778713954705   T   T   T
  0.6892215114950279  0.8597583924759113  0.3362245761819248   T   T   T
  0.8696100744353259  0.7740971545645526  0.4776268600822003   T   T   T
  0.8184722216044971  0.8730066310450791  0.4376960907568787   T   T   T
  0.6109156027858044  0.0290811339449821  0.4636497850540052   T   T   T
  0.6546829557144548  0.9218782735803793  0.5019666089589985   T   T   T
  0.2007256460517200  0.6952108754855606  0.5009517492396004   T   T   T
  0.1639251822835656  0.6727580019801223  0.4433177884448853   T   T   T
  0.1488147453104322  0.6645078320345621  0.3617621740088687   T   T   T
  0.2189515120110929  0.7940174289441502  0.3763484151622694   T   T   T
  0.3481243273724461  0.5078704713407438  0.4704194452846667   T   T   T
  0.4631978826708064  0.5417232574588988  0.4336269543800701   T   T   T
  0.4629405505451289  0.7361258649497846  0.3836175008109573   T   T   T
  0.6051848440645928  0.6933174957086475  0.3956803411023320   T   T   T
  0.8848356114587740  0.9189624078689100  0.3511257668153657   T   T   T
  0.0331867139626300  0.8691843565863678  0.3555782307150875   T   T   T
  0.7867179669988149  0.3175434312903344  0.4686397019101149   T   T   T
  0.8615583798576378  0.1866852324396539  0.4820398281388346   T   T   T
  0.7680877428605212  0.5066467018480565  0.4927756696118688   T   T   T
  0.6215737940346481  0.4516861669485059  0.4891319014351602   T   T   T
  0.4174716202456600  0.9838123764519210  0.4804250754973228   T   T   T
  0.2566632739417228  0.9975571377444274  0.4720288904421431   T   T   T
  0.8999621462785082  0.5943316329867934  0.4352016398236404   T   T   T
  0.9878100928989652  0.5960360366992088  0.4848440993423022   T   T   T
  0.0768812401539632  0.0695178256117516  0.4484980195211582   T   T   T
  0.0146157296933395  0.9513546920830427  0.4775318673925263   T   T   T
  0.6220873051144427  0.5135618681418075  0.3459221987589499   T   T   T
  0.6206738702250203  0.3678816559440947  0.2728922620623053   T   T   T
FS
Cu   O    H    C
   1.00000000000000
    10.2803001403999996    0.0000000000000000    0.0000000000000000
     0.0000000000000000   10.2803001403999996    0.0000000000000000
     0.0000000000000000    0.0000000000000000   25.9374008178999986
   Cu   O    H    C
    48    21    41     1
Selective dynamics
Direct
  0.0000000000000000  0.0000000000000000  0.1240400000000008   F   F   F
 -0.0024212717545631 -0.0007672844428023  0.2626452604912736   T   T   T
  0.1245617335731470  0.1248066898509925  0.1929002032893133   T   T   T
  0.2500000000000000  0.0000000000000000  0.1240400000000008   F   F   F
  0.2528918639844335  0.9976204217548010  0.2582679488534110   T   T   T
  0.3717284886788835  0.1280275185960620  0.1914685987754554   T   T   T
  0.5000000000000000  0.0000000000000000  0.1240400000000008   F   F   F
  0.4960879389878002  0.0015880952682494  0.2571630941150428   T   T   T
  0.6240750414964522  0.1245645736262454  0.1904529594571427   T   T   T
  0.7500000000000000  0.0000000000000000  0.1240400000000008   F   F   F
  0.7459748255217308  0.0019604347449383  0.2568233319200211   T   T   T
  0.8768553832753387  0.1228610700284906  0.1919173403409030   T   T   T
  0.0000000000000000  0.2500000000000000  0.1240400000000008   F   F   F
  0.9974274199275378  0.2523406284548996  0.2576492991536172   T   T   T
  0.1272488710787350  0.3747259786024589  0.1922362349816675   T   T   T
  0.2500000000000000  0.2500000000000000  0.1240400000000008   F   F   F
  0.2480781989806626  0.2448521408137091  0.2637033182323528   T   T   T
  0.3698805343583245  0.3740798705199933  0.1926129360227831   T   T   T
  0.5000000000000000  0.2500000000000000  0.1240400000000008   F   F   F
  0.4968064139350539  0.2432800864883619  0.2609165594186668   T   T   T
  0.6254691419706698  0.3739609023489260  0.1899792760071466   T   T   T
  0.7500000000000000  0.2500000000000000  0.1240400000000008   F   F   F
  0.7552549589263589  0.2435627251150919  0.2622386001967754   T   T   T
  0.8762741646869101  0.3738657422044412  0.1899566615344300   T   T   T
  0.0000000000000000  0.5000000000000000  0.1240400000000008   F   F   F
 -0.0017959403894666  0.5000090341191056  0.2570703130227752   T   T   T
  0.1259099802312253  0.6238045788995871  0.1902414337942062   T   T   T
  0.2500000000000000  0.5000000000000000  0.1240400000000008   F   F   F
  0.2477623523076433  0.5093683698807053  0.2600050022436684   T   T   T
  0.3751679362688922  0.6252519322998134  0.1908772066308768   T   T   T
  0.5000000000000000  0.5000000000000000  0.1240400000000008   F   F   F
  0.4954978101280200  0.5017838528899625  0.2581241794266799   T   T   T
  0.6248001742559478  0.6267704618510300  0.1908062374124760   T   T   T
  0.7500000000000000  0.5000000000000000  0.1240400000000008   F   F   F
  0.7566304972358254  0.5005327909795051  0.2589796446066518   T   T   T
  0.8726847849488364  0.6269594985890595  0.1910116818077745   T   T   T
  0.0000000000000000  0.7500000000000000  0.1240400000000008   F   F   F
  0.0010450134714880  0.7446365052530023  0.2568343005953740   T   T   T
  0.1223211569404246  0.8775043071270915  0.1912698964512833   T   T   T
  0.2500000000000000  0.7500000000000000  0.1240400000000008   F   F   F
  0.2481630027675940  0.7555572405403704  0.2566113480486449   T   T   T
  0.3766215826326767  0.8746827604500198  0.1904563903895358   T   T   T
  0.5000000000000000  0.7500000000000000  0.1240400000000008   F   F   F
  0.4926412103175484  0.7493812558750587  0.2587210381483449   T   T   T
  0.6249286190080009  0.8742786285445286  0.1908592088139241   T   T   T
  0.7500000000000000  0.7500000000000000  0.1240400000000008   F   F   F
  0.7551799331071438  0.7492062013006330  0.2608524919471987   T   T   T
  0.8735490351804477  0.8749028697834187  0.1918395549298012   T   T   T
  0.2452022947391703  0.5214625752831505  0.3405109570044505   T   T   T
  0.6558936914507589  0.1108379293532925  0.4058429145205371   T   T   T
  0.4213795863065379  0.2293920372247920  0.4107098683223460   T   T   T
  0.2326497679637561  0.2684113876732938  0.3447475672431240   T   T   T
  0.8320341090531399  0.5537021421627095  0.3741400579154647   T   T   T
  0.3574860027725422  0.8673624757528873  0.3777201721780536   T   T   T
  0.0429240384332397  0.1644488286611323  0.3972100422532395   T   T   T
  0.7780818361791645  0.8955890169800083  0.3865072180735517   T   T   T
  0.8670639349513952  0.8686229155934330  0.4859823136775108   T   T   T
  0.5884977403787033  0.9796829553825244  0.4967203679422522   T   T   T
  0.1779880680612408  0.6201848253001552  0.4735321356285471   T   T   T
  0.1307208723488585  0.7446406569667738  0.3796727540268595   T   T   T
  0.4489233333265893  0.4649269544575989  0.4577174457300719   T   T   T
  0.4650637754403758  0.6266273712442560  0.3783600916822819   T   T   T
 -0.0074343575229447  0.9508786647885081  0.3419861501082033   T   T   T
  0.8372761425494114  0.2431128277650832  0.4572192214986032   T   T   T
  0.7076885215517390  0.4286966554165175  0.4998287233948863   T   T   T
  0.3495408227743060  0.0114604443387533  0.4601031618191341   T   T   T
  0.8983413496688231  0.6036906502601267  0.4733707051511598   T   T   T
  0.1002230455463429  0.0119007045181850  0.4846239996155243   T   T   T
  0.6285179078803641  0.7620690866187146  0.3208013228330522   T   T   T
  0.2357616565522113  0.4252898723602541  0.3480039823456738   T   T   T
  0.3342099763058027  0.5499373255146736  0.3519508886402755   T   T   T
  0.7216271164576624  0.1686832265859023  0.4228921094843918   T   T   T
  0.5748523472286738  0.1621480978676314  0.4003600244228117   T   T   T
  0.3883559401074430  0.1599659658412991  0.4344819927614407   T   T   T
  0.4280957901496104  0.3128828674415144  0.4305409251856973   T   T   T
  0.1538678152090707  0.2324154851284258  0.3634655405525656   T   T   T
  0.3106409323898105  0.2459033005548287  0.3670760818256698   T   T   T
  0.8590987621320979  0.5954734944179535  0.3416254043418139   T   T   T
  0.7959433841116975  0.4705054817658656  0.3627589295028220   T   T   T
  0.3584123361258375  0.9307419213742165  0.4079250877931058   T   T   T
  0.3681712628769479  0.9133744436212594  0.3445760464383387   T   T   T
  0.0147822783145598  0.0891754279442796  0.3753418401663184   T   T   T
  0.9654670554404516  0.2092989936340085  0.4114569311668038   T   T   T
  0.7207070080250538  0.9749134478912116  0.3883436270604215   T   T   T
  0.7290464894878131  0.8264351010466531  0.3678072651645412   T   T   T
  0.8794386882946877  0.7727707294087720  0.4878066976809721   T   T   T
  0.8368702259821310  0.8784781579270926  0.4498411419655460   T   T   T
  0.6175115247506378  0.0260126862915059  0.4652386233778723   T   T   T
  0.6615231768074463  0.9227370705830915  0.5055455452392561   T   T   T
  0.1910171948241502  0.6881110595235669  0.4991954855848241   T   T   T
  0.1621459321621241  0.6686576094996967  0.4407510468933522   T   T   T
  0.1459725493641805  0.6644987841533344  0.3592055782958877   T   T   T
  0.2159591086531635  0.7927606111646310  0.3773153735668250   T   T   T
  0.3688642358724838  0.4972031858815935  0.4738330027418743   T   T   T
  0.4645862500421205  0.5279476255350593  0.4286998839946557   T   T   T
  0.4259230711787094  0.7143566765992749  0.3837328567903031   T   T   T
  0.5416145599304646  0.6514045629847462  0.3564950967643222   T   T   T
  0.9019090263317738  0.9281161836627106  0.3558588290224429   T   T   T
  0.0471370762690203  0.8744450978066919  0.3524617399956146   T   T   T
  0.7853542073259783  0.3188419920954499  0.4732692443543792   T   T   T
  0.8618562024825729  0.1882273622212044  0.4862980069272642   T   T   T
  0.7655306731012576  0.5049500793997410  0.4951801619430103   T   T   T
  0.6190162155408511  0.4510489962569093  0.4884078130553893   T   T   T
  0.4227876368823374  0.9851605202613644  0.4831240698584603   T   T   T
  0.2613516159439984  0.0003815614792422  0.4764974083840458   T   T   T
  0.8823587339140445  0.5897825737926804  0.4358976879256509   T   T   T
  0.9921872162925874  0.5874283180444682  0.4782795332946998   T   T   T
  0.0808616696924727  0.0679020689988300  0.4545581940042936   T   T   T
  0.0241527455913782  0.9523065457955131  0.4875294645801142   T   T   T
  0.5961892003936018  0.8521403970970596  0.3230199365579645   T   T   T
  0.6254844139907744  0.3743421409013593  0.2710852994156653   T   T   T
Ni(100)  *COH → *C + *OH
IS
 Ni   O    H    C
   1.00000000000000
     9.9492998122999996    0.0000000000000000    0.0000000000000000
     0.0000000000000000    9.9492998122999996    0.0000000000000000
     0.0000000000000000    0.0000000000000000   25.4927005768000008
   Ni   O    H    C
    48    21    41     1
Selective dynamics
Direct
  0.0000000000000000  0.0000000000000000  0.1329299960000014   F   F   F
  0.9977120125171679  0.9987693399758675  0.2683176284363359   T   T   T
  0.1230495242214380  0.1252992021578842  0.1986066519333004   T   T   T
  0.2500000000000000  0.0000000000000000  0.1329299960000014   F   F   F
  0.2443271833592233  0.0009266403160220  0.2640292303809310   T   T   T
  0.3763484702204475  0.1236096478196374  0.1994412084585399   T   T   T
  0.5000000000000000  0.0000000000000000  0.1329299960000014   F   F   F
  0.4977018832107513  0.0011685352599607  0.2716976222602197   T   T   T
  0.6237487158664845  0.1212926571451279  0.2003887796031944   T   T   T
  0.7500000000000000  0.0000000000000000  0.1329299960000014   F   F   F
  0.7535343008650672  0.9968667043184030  0.2674629264716196   T   T   T
  0.8744356694066050  0.1250040791266875  0.1989476165730362   T   T   T
  0.0000000000000000  0.2500000000000000  0.1329299960000014   F   F   F
  0.0003653364432850  0.2496821303400820  0.2658616031029309   T   T   T
  0.1259818745241260  0.3776636097850083  0.1999265090900083   T   T   T
  0.2500000000000000  0.2500000000000000  0.1329299960000014   F   F   F
  0.2488361010891753  0.2485594582613795  0.2637249612556735   T   T   T
  0.3729301734144729  0.3763035671048739  0.1994118233013575   T   T   T
  0.5000000000000000  0.2500000000000000  0.1329299960000014   F   F   F
  0.5000325961731171  0.2511422751586826  0.2650977312439038   T   T   T
  0.6260661158583983  0.3732624267854043  0.1985866241151744   T   T   T
  0.7500000000000000  0.2500000000000000  0.1329299960000014   F   F   F
  0.7511923554074080  0.2490771824551306  0.2649821843023529   T   T   T
  0.8762305377992945  0.3742773514662915  0.1989692079172253   T   T   T
  0.0000000000000000  0.5000000000000000  0.1329299960000014   F   F   F
  0.9974990004504964  0.5006319542025555  0.2652540329384976   T   T   T
  0.1260657945098206  0.6243284563222460  0.1998354884240071   T   T   T
  0.2500000000000000  0.5000000000000000  0.1329299960000014   F   F   F
  0.2524015507011808  0.5022489817885611  0.2715616406788540   T   T   T
  0.3751726678392083  0.6254106855076239  0.2003478362704856   T   T   T
  0.5000000000000000  0.5000000000000000  0.1329299960000014   F   F   F
  0.5039199361288199  0.4953284943754065  0.2636632203814416   T   T   T
  0.6258087013003996  0.6261156402321962  0.1993071381154152   T   T   T
  0.7500000000000000  0.5000000000000000  0.1329299960000014   F   F   F
  0.7505883535736170  0.4983529053527007  0.2655473321290140   T   T   T
  0.8760454702109912  0.6241090301408426  0.1985430828849198   T   T   T
  0.0000000000000000  0.7500000000000000  0.1329299960000014   F   F   F
  0.9996531299240345  0.7525760846102808  0.2675387874900085   T   T   T
  0.1250018538184617  0.8750500876246380  0.1983914640687729   T   T   T
  0.2500000000000000  0.7500000000000000  0.1329299960000014   F   F   F
  0.2479857577520400  0.7539009835085925  0.2645776591183344   T   T   T
  0.3782288264488804  0.8741872819527460  0.2005052831434526   T   T   T
  0.5000000000000000  0.7500000000000000  0.1329299960000014   F   F   F
  0.5021430238883102  0.7441899539546573  0.2698440748983643   T   T   T
  0.6224633164084009  0.8750855250391762  0.2003299889808011   T   T   T
  0.7500000000000000  0.7500000000000000  0.1329299960000014   F   F   F
  0.7573821816349853  0.7511050540152530  0.2657891442613950   T   T   T
  0.8750324840106076  0.8755149764909318  0.1966420609100881   T   T   T
  0.8795856796631425  0.6664306973042746  0.4086112940769417   T   T   T
  0.4589217216081395  0.9788372105788894  0.3495755610240626   T   T   T
  0.3094697949426496  0.7608837492927771  0.3986387659848848   T   T   T
  0.6777932186160067  0.2930267356669967  0.3848678136701238   T   T   T
  0.2622921104066708  0.2120522579220304  0.5154517559084018   T   T   T
  0.0493864374195836  0.0152356000276863  0.4239049017729462   T   T   T
  0.5160562127953108  0.4043041221382377  0.4981640583098750   T   T   T
  0.3189020457250187  0.9548913654856214  0.4857733888491783   T   T   T
  0.2159056288435576  0.6129208195500727  0.5192791248259186   T   T   T
  0.0717621344594896  0.3765078471215362  0.4827957813729702   T   T   T
  0.5672217129328775  0.7005114080527405  0.3521483821459628   T   T   T
  0.2542706259547950  0.5243149636315053  0.3516532872750124   T   T   T
  0.5974212648214046  0.9149876354007329  0.4931736291948033   T   T   T
  0.6789540762314610  0.0288033272680943  0.4035093500908934   T   T   T
  0.4169567135202126  0.3423548458971304  0.4012720577682573   T   T   T
  0.2554822895019605  0.1328559007140228  0.3798208900200608   T   T   T
  0.0187604911563664  0.4398755458719705  0.3862809412210821   T   T   T
  0.7791432018584032  0.3234219416849898  0.4855583086603527   T   T   T
  0.0221180049365032  0.7820244054162425  0.4882445470490539   T   T   T
  0.4586725741847245  0.6587663643894522  0.4809952391419263   T   T   T
  0.8712586635425980  0.8759071892241910  0.3579475128347006   T   T   T
  0.9243993690065654  0.5826616865866954  0.3957552262199678   T   T   T
  0.9298323627731683  0.6963132441460151  0.4404219319819185   T   T   T
  0.3839692331439793  0.0398704590310233  0.3619458939873327   T   T   T
  0.5428826370405807  0.0005098480813525  0.3703791573688309   T   T   T
  0.3784362996886820  0.7179331862723957  0.4213924472781898   T   T   T
  0.3619250591173041  0.8179734337828206  0.3743911056047052   T   T   T
  0.5788751351254544  0.3146230009880300  0.3859059334908200   T   T   T
  0.7063749570950538  0.3163059066079097  0.3486416357241690   T   T   T
  0.3485656405615425  0.2592603603827647  0.5154986807224688   T   T   T
  0.2795317728067978  0.1191249691227516  0.5024099754973192   T   T   T
  0.0581079038967877  0.9414479817279460  0.4495101591395239   T   T   T
  0.9955150997568574  0.9753975934652718  0.3953489586031474   T   T   T
  0.6129050311821159  0.3785563767061181  0.4990473791403544   T   T   T
  0.4822493613788721  0.3771313144014153  0.4629150824873676   T   T   T
  0.4170847921050590  0.9427907936553171  0.4896165777210906   T   T   T
  0.2953686012026332  0.9026756402602931  0.4543474617248787   T   T   T
  0.2259126307031405  0.5972053150399472  0.5567424639613274   T   T   T
  0.3093415405914275  0.6377294549936693  0.5065199981635304   T   T   T
  0.1386101519187901  0.3038380844055564  0.4925366722878356   T   T   T
  0.1167676419156812  0.4596861758529235  0.4943894333955845   T   T   T
  0.6431898659587086  0.7600288205010246  0.3599050680073556   T   T   T
  0.6107435020784778  0.6138119311671721  0.3434402554834923   T   T   T
  0.2693020096557829  0.6188390107197871  0.3648052181172919   T   T   T
  0.1624560683867227  0.4949217258299471  0.3644447713556129   T   T   T
  0.6334381043668915  0.9626577431984049  0.5233664078979505   T   T   T
  0.6355223473089567  0.9619707729290284  0.4615845530440699   T   T   T
  0.7554910503518038  0.9822888700793039  0.3859482743899306   T   T   T
  0.6887590489315750  0.1282835086416928  0.3966391872302666   T   T   T
  0.3550247354954817  0.2636206186501820  0.3976620128239812   T   T   T
  0.3695630619111288  0.4154608864306132  0.3819789402354509   T   T   T
  0.1798725518393078  0.0857259222989176  0.3996461923356092   T   T   T
  0.2165481163037339  0.1548372950966753  0.3447980884551164   T   T   T
  0.0388490512242031  0.3971695672216488  0.4218888390274598   T   T   T
  0.9853668769124736  0.3727820749389242  0.3611235078992449   T   T   T
  0.7679817614082401  0.3214344592922962  0.4471547749108133   T   T   T
  0.8740510301938809  0.3453225734557203  0.4919423195951995   T   T   T
  0.0999867625844088  0.7268755176482192  0.5013481380154724   T   T   T
  0.9727609523839523  0.8093845611131664  0.5193892677137615   T   T   T
  0.4988343884844572  0.5667836754255293  0.4880987909876500   T   T   T
  0.5226382764725636  0.7294804815036916  0.4910000778514682   T   T   T
  0.8804893203115115  0.7766304796820108  0.3762203674959410   T   T   T
  0.8762186610200058  0.8742440130660040  0.3038705684502707   T   T   T
TS
 Ni   O    H    C
   1.00000000000000
     9.9492998122999996    0.0000000000000000    0.0000000000000000
     0.0000000000000000    9.9492998122999996    0.0000000000000000
     0.0000000000000000    0.0000000000000000   25.4927005768000008
   Ni   O    H    C
    48    21    41     1
Selective dynamics
Direct
  0.9999140510053977  0.0012352645081748  0.1315918068293556   F   F   F
  0.0099081101489472  0.0207985868330579  0.2693372170393613   T   T   T
  0.1236569085139337  0.1265791273475887  0.1969805498929228   T   T   T
  0.2503280463775326  0.0008286407608651  0.1318930052916656   F   F   F
  0.2478059882301992  0.9994367893068262  0.2627734428159418   T   T   T
  0.3761753192675196  0.1238408021029780  0.1987076542922808   T   T   T
  0.4992146810135694  0.0006322495873334  0.1320227895034094   F   F   F
  0.4940557267331966  0.9993735023464939  0.2710184482340475   T   T   T
  0.6222235185174678  0.1223624259240692  0.1986739154880979   T   T   T
  0.7489739862945939  0.0010905107466925  0.1316772195389717   F   F   F
  0.7421610318018103  0.0143773990230313  0.2684582200664501   T   T   T
  0.8740670864259985  0.1280460464232384  0.1973140051989106   T   T   T
  0.9996828389392363  0.2503314901037044  0.1322961810672467   F   F   F
  0.9980431836810297  0.2593705530415954  0.2645782674913874   T   T   T
  0.1261502993639149  0.3800544392787626  0.1988476141160520   T   T   T
  0.2498831735281257  0.2499610701866786  0.1323320355062876   F   F   F
  0.2466251044989538  0.2475795426971103  0.2629891456991170   T   T   T
  0.3721984827253481  0.3761456513828141  0.1990175391548197   T   T   T
  0.4995195984965903  0.2500102649824854  0.1323949573163929   F   F   F
  0.5003840899242145  0.2506654633754258  0.2644650934125207   T   T   T
  0.6244708615059348  0.3748613156008813  0.1973280682642857   T   T   T
  0.7494414849717046  0.2503280673287662  0.1323320173602625   F   F   F
  0.7507317839906701  0.2551627954280094  0.2631919000548654   T   T   T
  0.8756191803999309  0.3774165850338226  0.1969943475579585   T   T   T
  0.9998929430435268  0.4995346315414508  0.1316456898889697   F   F   F
  0.9971388907484858  0.5032799041215207  0.2638658047472097   T   T   T
  0.1253071307030846  0.6274999086845792  0.1991284584874097   T   T   T
  0.2503316303349337  0.4992740702113849  0.1318912914254327   F   F   F
  0.2512125199197524  0.5027837092624703  0.2712542826176798   T   T   T
  0.3756787972413543  0.6248657499610725  0.1994217662339031   T   T   T
  0.4992261498279120  0.4993211269911413  0.1320353786959032   F   F   F
  0.5034445138349058  0.4958474590512205  0.2626996345985978   T   T   T
  0.6276115848634035  0.6286050280901833  0.1990356935870048   T   T   T
  0.7490238026277680  0.4995525106410454  0.1317650568002193   F   F   F
  0.7502936508888636  0.4976174114950666  0.2641559166472991   T   T   T
  0.8758950827415726  0.6266009266107223  0.1973563305287780   T   T   T
  0.0000328105069514  0.7503183348013138  0.1311655385765249   F   F   F
  0.0098998256423436  0.7567230788189160  0.2740421797092447   T   T   T
  0.1247456664266858  0.8742914012759295  0.1977583207249219   T   T   T
  0.2505937614831666  0.7499913748524136  0.1315980695101473   F   F   F
  0.2535859530735395  0.7541262761525461  0.2638409483485230   T   T   T
  0.3793772015283128  0.8736922757202907  0.1988999099009042   T   T   T
  0.4990592249022257  0.7498914508811083  0.1317820853838825   F   F   F
  0.5056356351438906  0.7449249947270967  0.2697346408524007   T   T   T
  0.6240875549039293  0.8744491920487428  0.1998695614446505   T   T   T
  0.7487245592781733  0.7502086679977467  0.1313428547526172   F   F   F
  0.7613257554829809  0.7491384164317285  0.2726997038249547   T   T   T
  0.8751657065169475  0.8766707234853481  0.1958362896558203   T   T   T
  0.8065156455088937  0.6421062877769137  0.4346406226314004   T   T   T
  0.4606820086842517  0.9728079400936648  0.3491077865535421   T   T   T
  0.3043705294715693  0.7533258456411114  0.3987304972704964   T   T   T
  0.6885250502387812  0.2726574183364381  0.3853160334002905   T   T   T
  0.2713939338602651  0.2201975664332556  0.5177781998382994   T   T   T
  0.0381049855933096  0.9903021503353737  0.4079739120012439   T   T   T
  0.5131326190617073  0.3986042425599520  0.4955159246152515   T   T   T
  0.3184567573498874  0.9620367622722923  0.4850877656072875   T   T   T
  0.2029145720645601  0.6224913667783897  0.5217677730177046   T   T   T
  0.0708277728911757  0.3786298579517418  0.4881438911998797   T   T   T
  0.5687642770224660  0.6952408121613954  0.3533199236117979   T   T   T
  0.2522625758308862  0.5170650399175128  0.3513444493333042   T   T   T
  0.5935566503815257  0.9056074931945425  0.4928318154907005   T   T   T
  0.6930496404874875  0.0069322874959325  0.4010504539010163   T   T   T
  0.4259590634225594  0.3350521808725296  0.3970389512477814   T   T   T
  0.2559382025695516  0.1278615726100422  0.3791896215843333   T   T   T
  0.0223933473868047  0.4275169441557463  0.3890068485259706   T   T   T
  0.7781969958654155  0.3130792922695766  0.4880764284949655   T   T   T
  0.0150433559606128  0.7980818688613519  0.4856620187004528   T   T   T
  0.4481067124921160  0.6543513551203017  0.4829103327793504   T   T   T
  0.8976558331251787  0.7310272598273131  0.3360866831425359   T   T   T
  0.8506407057533557  0.5577051802214731  0.4253202329986936   T   T   T
  0.8794170308949033  0.6972669554730853  0.4495670177891143   T   T   T
  0.3886210868946021  0.0347617180444930  0.3629397288261856   T   T   T
  0.5468017359705010  0.9863178290754097  0.3688417901676757   T   T   T
  0.3695306910543595  0.7117897258554300  0.4236169223117783   T   T   T
  0.3607300702002386  0.8070584443287203  0.3747888390199565   T   T   T
  0.5909233884154608  0.2982135617433359  0.3843899258141879   T   T   T
  0.7225482317317466  0.2951791247887857  0.3497381212361517   T   T   T
  0.3574224643366072  0.2681570620690093  0.5156701338890184   T   T   T
  0.2862840505763832  0.1283940309941220  0.5034648198941813   T   T   T
  0.0400583710053875  0.9247482711998580  0.4374034077024244   T   T   T
  0.0226765957902240  0.9347399332853158  0.3767602866357304   T   T   T
  0.6103179921730116  0.3754302953300469  0.4982929906805521   T   T   T
  0.4853847222268074  0.3732348241213100  0.4592960276150889   T   T   T
  0.4158451388091434  0.9439970152653546  0.4882058826125001   T   T   T
  0.2886878700808149  0.9072577845847475  0.4553079468128244   T   T   T
  0.2094121789216973  0.6164747568084755  0.5597657987039328   T   T   T
  0.2979206393433185  0.6405964032414613  0.5093231333206820   T   T   T
  0.1419839958250347  0.3101958695028317  0.4979342088806024   T   T   T
  0.1105517442543385  0.4646146996587646  0.4997192459383880   T   T   T
  0.6540006298998722  0.7290820957677699  0.3679070575018991   T   T   T
  0.5906849426961333  0.6010003213744513  0.3448317726024540   T   T   T
  0.2656744995653627  0.6113355611977344  0.3652594664947847   T   T   T
  0.1620294504569295  0.4844227798552361  0.3654082137115033   T   T   T
  0.6320464698057757  0.9519533046470399  0.5228624837154842   T   T   T
  0.6401225879523494  0.9430672017037541  0.4613751476219379   T   T   T
  0.7724516351661204  0.9667735793415273  0.3846700923870974   T   T   T
  0.7014209485284276  0.1072856428153657  0.3954348234501379   T   T   T
  0.3618637401892669  0.2579676402890560  0.3960700938392607   T   T   T
  0.3761097418801713  0.4080858402701399  0.3786846567089810   T   T   T
  0.1781473456832453  0.0772509332853964  0.3954886279798800   T   T   T
  0.2228606455228312  0.1494810696906506  0.3431867334018758   T   T   T
  0.0441795116457192  0.3944829164764935  0.4259172018037071   T   T   T
 -0.0004614045888295  0.3498592746372680  0.3670721982015432   T   T   T
  0.7709160530543817  0.3054513531301190  0.4496707352684472   T   T   T
  0.8710092293488781  0.3415864136091832  0.4952083338255211   T   T   T
  0.0902668195693464  0.7399011076830483  0.4986299784423296   T   T   T
  0.9771232023397295  0.8388425288285875  0.5170059606580946   T   T   T
  0.4889921770958240  0.5621641535525937  0.4882513384153687   T   T   T
  0.5160171193242439  0.7231137147643549  0.4909982269344996   T   T   T
  0.9060727255077523  0.6433536993560921  0.3530347538733943   T   T   T
  0.8793456036006094  0.8968496316117064  0.2681720082694971   T   T   T
FS
Ni   O    H    C
   1.00000000000000
     9.9492998122999996    0.0000000000000000    0.0000000000000000
     0.0000000000000000    9.9492998122999996    0.0000000000000000
     0.0000000000000000    0.0000000000000000   25.4927005768000008
   Ni   O    H    C
    48    21    41     1
Selective dynamics
Direct
  0.0000000000000000  0.0000000000000000  0.1329299960000014   F   F   F
  0.0047711886688152  0.0102817713146354  0.2690156525126146   T   T   T
  0.1234098507577782  0.1256835280356051  0.1979981016841371   T   T   T
  0.2500000000000000  0.0000000000000000  0.1329299960000014   F   F   F
  0.2472589867715016 -0.0000450108819597  0.2636675790219195   T   T   T
  0.3765830897662519  0.1233929606724368  0.1991471597867936   T   T   T
  0.5000000000000000  0.0000000000000000  0.1329299960000014   F   F   F
  0.4965805598297255  0.0000322603741673  0.2715554066599540   T   T   T
  0.6234360138341425  0.1216783834814101  0.1994449982046380   T   T   T
  0.7500000000000000  0.0000000000000000  0.1329299960000014   F   F   F
  0.7465267981797025  0.0075643785212044  0.2691521645500436   T   T   T
  0.8744784414885729  0.1271673462468910  0.1980434947148431   T   T   T
  0.0000000000000000  0.2500000000000000  0.1329299960000014   F   F   F
 -0.0001703069844187  0.2515981436315565  0.2648185840489855   T   T   T
  0.1247742015019059  0.3794985544507662  0.2003907593014824   T   T   T
  0.2500000000000000  0.2500000000000000  0.1329299960000014   F   F   F
  0.2482939951210276  0.2475428045996957  0.2631901921924668   T   T   T
  0.3728449109208561  0.3756186348667769  0.1990987857818391   T   T   T
  0.5000000000000000  0.2500000000000000  0.1329299960000014   F   F   F
  0.5008150444244458  0.2506983986970130  0.2649131203814036   T   T   T
  0.6273744412177127  0.3755434507231366  0.1989808677957683   T   T   T
  0.7500000000000000  0.2500000000000000  0.1329299960000014   F   F   F
  0.7504006120924029  0.2492612641742687  0.2633541973620236   T   T   T
  0.8758476385950187  0.3772677914166958  0.1988477055058966   T   T   T
  0.0000000000000000  0.5000000000000000  0.1329299960000014   F   F   F
  0.0003137212697508  0.5041463460530254  0.2690474402617171   T   T   T
  0.1256891898924464  0.6238264734976939  0.1998376011598212   T   T   T
  0.2500000000000000  0.5000000000000000  0.1329299960000014   F   F   F
  0.2530604480776683  0.5013102150648995  0.2717014320254473   T   T   T
  0.3752356153033047  0.6251417994362271  0.2002634747021504   T   T   T
  0.5000000000000000  0.5000000000000000  0.1329299960000014   F   F   F
  0.5028057285751782  0.4947690180812890  0.2631841771211172   T   T   T
  0.6270244364078325  0.6245929459544370  0.1996837357532320   T   T   T
  0.7500000000000000  0.5000000000000000  0.1329299960000014   F   F   F
  0.7485485661016312  0.4956753018619152  0.2712969595094259   T   T   T
  0.8760276665438188  0.6239373596044825  0.1986553012493941   T   T   T
  0.0000000000000000  0.7500000000000000  0.1329299960000014   F   F   F
  0.0083875559971614  0.7536521194169458  0.2680984253013987   T   T   T
  0.1269278839900596  0.8750446837320686  0.1977495984569345   T   T   T
  0.2500000000000000  0.7500000000000000  0.1329299960000014   F   F   F
  0.2508969173337761  0.7536985976861775  0.2646767159699192   T   T   T
  0.3791876714676650  0.8734883772442469  0.2001935946329935   T   T   T
  0.5000000000000000  0.7500000000000000  0.1329299960000014   F   F   F
  0.5030483582262829  0.7427476060390050  0.2710700458900446   T   T   T
  0.6214309853998370  0.8749899759521920  0.1995983801156894   T   T   T
  0.7500000000000000  0.7500000000000000  0.1329299960000014   F   F   F
  0.7497139425968016  0.7512677537179865  0.2659258435345428   T   T   T
  0.8754052042314178  0.8770112101819459  0.1983783827161504   T   T   T
  0.8089617258632216  0.7322895058257546  0.3906728887933247   T   T   T
  0.4668170399824110  0.9692199036376552  0.3492800716974260   T   T   T
  0.2955529322916281  0.7470167811492467  0.3994463283465193   T   T   T
  0.6997302880559906  0.2546567540448849  0.3862207658361757   T   T   T
  0.2777386064689052  0.2327714462978716  0.5201207858134695   T   T   T
  0.0436703378460595 -0.0216700152064704  0.3960755840149212   T   T   T
  0.5135127187878569  0.4005342138340368  0.4934143838910248   T   T   T
  0.3184337208623866  0.9706765387506395  0.4850869172460834   T   T   T
  0.1861149975716360  0.6377333264650884  0.5211840541572639   T   T   T
  0.0690950687548032  0.3855085432014553  0.4938903773777997   T   T   T
  0.5565940682763999  0.6913844373103111  0.3528181981977955   T   T   T
  0.2544366928942086  0.5069770149258641  0.3522100674785808   T   T   T
  0.5900364709808928  0.8930501314788742  0.4916120931657156   T   T   T
  0.6951910982776588 -0.0093598600842521  0.4033104916138175   T   T   T
  0.4355704670812680  0.3280455899946258  0.3952535580914991   T   T   T
  0.2587291676280649  0.1242798613321285  0.3776792027227754   T   T   T
  0.0470924603160018  0.3694975566385545  0.3913172891038586   T   T   T
  0.7795982070103044  0.3241637656291298  0.4875616013102787   T   T   T
 -0.0063179969451411  0.7935133983271334  0.4749520729787596   T   T   T
  0.4359031853906487  0.6540830983238309  0.4847590886014017   T   T   T
  0.8779407118864890  0.5232103592877075  0.3288096144885588   T   T   T
  0.8482641016836263  0.6594325463609739  0.3681134654849900   T   T   T
  0.8568553602905359  0.7292673416315120  0.4243339318056223   T   T   T
  0.3960762229932531  0.0308341311380065  0.3637509072022986   T   T   T
  0.5528139852537379  0.9786420577890320  0.3696918321019510   T   T   T
  0.3585914649615357  0.7075994369192793  0.4256710170221786   T   T   T
  0.3550234437528149  0.7944004328465805  0.3747210625405044   T   T   T
  0.6033689634525712  0.2827588935363822  0.3838799972809507   T   T   T
  0.7344233390065245  0.2685150530936215  0.3500415875470392   T   T   T
  0.3633013134428952  0.2811905935601653  0.5160714140115220   T   T   T
  0.2906101626170786  0.1418626203519608  0.5049614046498164   T   T   T
  0.0365695532078429  0.9044561874350200  0.4221120960931256   T   T   T
  0.0295105040304178  0.9363370318960962  0.3614627957919465   T   T   T
  0.6112151289944466  0.3797092883310204  0.4969596134630003   T   T   T
  0.4887749316494577  0.3735248078784199  0.4569516531671967   T   T   T
  0.4146138933722880  0.9465805281700107  0.4875042015379406   T   T   T
  0.2842030923518886  0.9177611066485021  0.4556052105518827   T   T   T
  0.1865668758133945  0.6463414373540114  0.5592044219934601   T   T   T
  0.2830562250485730  0.6503568327193658  0.5099951179842568   T   T   T
  0.1439410283920019  0.3214759276904311  0.5041570241579637   T   T   T
  0.1051516502186519  0.4750080501184959  0.5031830142193451   T   T   T
  0.6451962732748477  0.7189494459673399  0.3683797112565248   T   T   T
  0.5697665066528165  0.5947452042402838  0.3460445614899793   T   T   T
  0.2599698555702367  0.6006609928645273  0.3673571611144186   T   T   T
  0.1709994261833691  0.4613675567038557  0.3666369616080589   T   T   T
  0.6305153146477025  0.9376431666129776  0.5216443766462064   T   T   T
  0.6369263816166121  0.9303210092202193  0.4597723756149707   T   T   T
  0.7671536903460391  0.9359834894485286  0.3876337856930775   T   T   T
  0.7130862357813510  0.0890546198074131  0.3969746126645314   T   T   T
  0.3706973828869974  0.2519768283276305  0.3954375951227253   T   T   T
  0.3854591418007847  0.4002516394760985  0.3765174136097663   T   T   T
  0.1811564382563273  0.0650046196549108  0.3894525473737004   T   T   T
  0.2377757433705577  0.1428052525033090  0.3398472711182707   T   T   T
  0.0560260672378216  0.3726102988919365  0.4311587483306214   T   T   T
  0.0674843002819649  0.2772052392633808  0.3808242057050333   T   T   T
  0.7769302020188487  0.3062880841720708  0.4495594472959774   T   T   T
  0.8724421514976487  0.3510861444134460  0.4956264372685897   T   T   T
  0.0683387080657365  0.7398038180397539  0.4908843178248444   T   T   T
  0.9638299607523287  0.8536329853520306  0.5026815524504206   T   T   T
  0.4779467210910018  0.5620503735615083  0.4894158233878946   T   T   T
  0.5036763785603108  0.7241398230914482  0.4917995884724971   T   T   T
  0.9046170789961426  0.4489492581345241  0.3523438370257024   T   T   T
  0.8775425142031710  0.8808188467948642  0.2789783447838594   T   T   T
Cu(211)  *COH → *C + *OH
IS
Cu   C    O    H
   1.00000000000000
    12.5907001494999999    0.0000000000000000    0.0000000000000000
     0.0000000000000000    7.7101998328999999    0.0000000000000000
     0.0000000000000000    0.0000000000000000   20.9353008269999989
   Cu   C    O    H
    54     1     1     1
Selective dynamics
Direct
  0.1666699949999995  0.0000000000000000  0.0955300030000004   F   F   F
  0.0000000000000000  0.0000000000000000  0.1664099990000025   F   F   F
  0.3336592528867370  0.0002216333005739  0.2343111225961478   T   T   T
  0.1692694177611328  0.0003549771609111  0.3051581879128732   T   T   T
  0.9997313242156526  0.9998212338509662  0.3676687115021885   T   T   T
  0.3333300050000005  0.1666699949999995  0.1309700010000014   F   F   F
  0.0034920446957488  0.1666375385663703  0.2684456879679694   T   T   T
  0.1660995718121064  0.1666371055452556  0.1982999728926748   T   T   T
  0.3339905489380510  0.1678059630113260  0.3372503045014254   T   T   T
  0.6666700239999983  0.0000000000000000  0.0955300030000004   F   F   F
  0.5000000000000000  0.0000000000000000  0.1664099990000025   F   F   F
  0.8332975228664867  0.9999477749461544  0.2341989256338075   T   T   T
  0.6698629469038689  0.0002719165411910  0.3046440402726447   T   T   T
  0.4975461812491865  0.0008869368437860  0.3673358723355700   T   T   T
  0.8333299760000017  0.1666699949999995  0.1309700010000014   F   F   F
  0.5044241488480830  0.1684052785702057  0.2689976916148053   T   T   T
  0.6658644329348842  0.1682151697804386  0.1990977933639484   T   T   T
  0.8362751674957246  0.1649672372543264  0.3371691176033114   T   T   T
  0.1666699949999995  0.3333300050000005  0.0955300030000004   F   F   F
  0.0000000000000000  0.3333300050000005  0.1664099990000025   F   F   F
  0.3328377331513771  0.3324055863812233  0.2344118934968413   T   T   T
  0.1695261436546638  0.3320126357396930  0.3050259404240443   T   T   T
  0.9999525678143549  0.3325076203921855  0.3675777670505139   T   T   T
  0.3333300050000005  0.5000000000000000  0.1309700010000014   F   F   F
  0.0058882677581497  0.4999289869963109  0.2684110577418404   T   T   T
  0.1664514499879733  0.5001538353528419  0.1980344302493187   T   T   T
  0.3299539619090452  0.5003967634591880  0.3378269496590698   T   T   T
  0.6666700239999983  0.3333300050000005  0.0955300030000004   F   F   F
  0.5000000000000000  0.3333300050000005  0.1664099990000025   F   F   F
  0.8327338212077465  0.3322164670017854  0.2340032003990571   T   T   T
  0.6711356077810137  0.3350759660885320  0.3096502012445909   T   T   T
  0.4961100532462023  0.3367761207328561  0.3688035169859351   T   T   T
  0.8333299760000017  0.5000000000000000  0.1309700010000014   F   F   F
  0.4974932083738172  0.5005082004736400  0.2654886216709898   T   T   T
  0.6651865517548187  0.4998321711625798  0.1990695526357046   T   T   T
  0.8398575767129420  0.4994492328594517  0.3349759286855891   T   T   T
  0.1666699949999995  0.6666700239999983  0.0955300030000004   F   F   F
  0.0000000000000000  0.6666700239999983  0.1664099990000025   F   F   F
  0.3326161005751851  0.6682221933665875  0.2344039205247881   T   T   T
  0.1693645338409561  0.6684161754416917  0.3050864306645109   T   T   T
  0.9996766369476189  0.6672660571068565  0.3675543805080477   T   T   T
  0.3333300050000005  0.8333299760000017  0.1309700010000014   F   F   F
  0.0034876478027204  0.8333958046522545  0.2684110626891495   T   T   T
  0.1659980783074721  0.8336537320582821  0.1982809611406079   T   T   T
  0.3333080734306654  0.8335824101203587  0.3373920175065925   T   T   T
  0.6666700239999983  0.6666700239999983  0.0955300030000004   F   F   F
  0.5000000000000000  0.6666700239999983  0.1664099990000025   F   F   F
  0.8326342449434405  0.6674842958094821  0.2340207237564143   T   T   T
  0.6706643567974270  0.6647676037582034  0.3095337144687423   T   T   T
  0.4947291507542187  0.6658452168860149  0.3684753833380658   T   T   T
  0.8333299760000017  0.8333299760000017  0.1309700010000014   F   F   F
  0.5042188752994745  0.8327126256731453  0.2689424118652943   T   T   T
  0.6659164592380833  0.8317250669124433  0.1991712750479234   T   T   T
  0.8362338999405129  0.8345190770971920  0.3370996453520144   T   T   T
  0.6166800671476267  0.5020486874271077  0.3811336002710424   T   T   T
  0.6590490768174498  0.5056909104483992  0.4414039460839612   T   T   T
  0.7336350065562882  0.5431270732781444  0.4409845881911438   T   T   T
TS
Cu   C    O    H
   1.00000000000000
    12.5907001494999999    0.0000000000000000    0.0000000000000000
     0.0000000000000000    7.7101998328999999    0.0000000000000000
     0.0000000000000000    0.0000000000000000   20.9353008269999989
   Cu   C    O    H
    54     1     1     1
Selective dynamics
Direct
  0.1690362867035802  0.9994371780803064  0.0951034717480397   F   F   F
  0.0018408081098116  0.9993211374687974  0.1652524580530823   F   F   F
  0.3340270887648716  0.9987910087838154  0.2342160426474611   T   T   T
  0.1701760955391053  0.9986688990567453  0.3041829167296458   T   T   T
  0.0024664527836129  0.9979569878423286  0.3673123367509493   T   T   T
  0.3352955000981552  0.1663022910976508  0.1312237298374157   F   F   F
  0.0052510530248990  0.1657910185519865  0.2677400793830079   T   T   T
  0.1675162715753916  0.1663583470613826  0.1976901849918284   T   T   T
  0.3331594566200237  0.1643421253599186  0.3378617746002126   T   T   T
  0.6673609149521482  0.9993300706317783  0.0949343013089177   F   F   F
  0.5014803321727399  0.9993016872315650  0.1664701951007075   F   F   F
  0.8356103236756517  0.9984943663819466  0.2328133359508704   T   T   T
  0.6719842492656366  0.9976694242032755  0.3035357768756319   T   T   T
  0.4978147224295959  0.9976921582065691  0.3681671870360008   T   T   T
  0.8346493934322012  0.1659861846067585  0.1297215094527502   F   F   F
  0.5035339697319533  0.1635597333038601  0.2685154090987835   T   T   T
  0.6680390047307594  0.1662900906756303  0.1977123682173865   T   T   T
  0.8387195733859050  0.1603308316767723  0.3357389411238038   T   T   T
  0.1690626772049626  0.3328638739837544  0.0950989490018301   F   F   F
  0.0019068298223957  0.3327325588291075  0.1651907420340919   F   F   F
  0.3352442929528552  0.3322093586831931  0.2347191047640045   T   T   T
  0.1705559724722743  0.3320852504507453  0.3042462598619601   T   T   T
  0.0038080911121482  0.3292622478536420  0.3674995065247003   T   T   T
  0.3353839536674883  0.4994890745598113  0.1312659005137178   F   F   F
  0.0020622026577968  0.4986244957703830  0.2690442852822703   T   T   T
  0.1666906760023954  0.4992778661949700  0.1982994636280157   T   T   T
  0.3317386114479532  0.4983815578956567  0.3381214087747356   T   T   T
  0.6674026533489013  0.3328404010921560  0.0949489617964758   F   F   F
  0.5015781791815712  0.3329187422932733  0.1665713046666752   F   F   F
  0.8353718138749783  0.3336117277204343  0.2346424465923659   T   T   T
  0.6708675389369203  0.3262998706946484  0.3042120685369575   T   T   T
  0.4949900962521122  0.3243605711673656  0.3711901297192186   T   T   T
  0.8346742927084136  0.4994994100099035  0.1297310087212438   F   F   F
  0.5032189334833892  0.4983511838898125  0.2673930379268418   T   T   T
  0.6684067477830169  0.4988595983693281  0.1973474471132222   T   T   T
  0.8364490328171695  0.4979994435144154  0.3443025840900796   T   T   T
  0.1690589407427368  0.6661595033715741  0.0951025760990234   F   F   F
  0.0018903326813700  0.6661474417779516  0.1652256179068985   F   F   F
  0.3352959510207629  0.6657004375284084  0.2347898978528839   T   T   T
  0.1705025351958475  0.6656844533254035  0.3043216032526391   T   T   T
  0.0035466021160612  0.6673554134085184  0.3676152262569184   T   T   T
  0.3353117824345517  0.8326328534825720  0.1312180125086400   F   F   F
  0.0051550784060508  0.8315721479927987  0.2677359832629337   T   T   T
  0.1675761027413319  0.8322415181854749  0.1977254473904736   T   T   T
  0.3333899203381475  0.8323688425416408  0.3379498964189090   T   T   T
  0.6673750974258965  0.6661157340590194  0.0949901286453141   F   F   F
  0.5015955406896708  0.6659939902470882  0.1666338577456656   F   F   F
  0.8353463364944007  0.6638049444398383  0.2344667226015086   T   T   T
  0.6711718573238014  0.6686037718316286  0.3047454817485070   T   T   T
  0.4955148864185065  0.6705604713766392  0.3713036466428822   T   T   T
  0.8346190465346837  0.8327798967406537  0.1297566314504053   F   F   F
  0.5037025366572287  0.8327932180990223  0.2686569629673514   T   T   T
  0.6679958392061240  0.8313462361098992  0.1979349850372447   T   T   T
  0.8385184201219481  0.8343542085768731  0.3359990738007738   T   T   T
  0.6012324332473978  0.4966826066369276  0.3593888354610449   T   T   T
  0.7506282908385449  0.4909177744377198  0.4222558093699972   T   T   T
  0.7375989358132136  0.6089252797080884  0.4374186113784866   T   T   T
FS
 Cu   C    O    H
   1.00000000000000
    12.5907001494999999    0.0000000000000000    0.0000000000000000
     0.0000000000000000    7.7101998328999999    0.0000000000000000
     0.0000000000000000    0.0000000000000000   20.9353008269999989
   Cu   C    O    H
    54     1     1     1
Selective dynamics
Direct
  0.1666699949999995  0.0000000000000000  0.0955300030000004   F   F   F
  0.0000000000000000  0.0000000000000000  0.1664099990000025   F   F   F
  0.3318311250441088 -0.0003589042512964  0.2342887502745199   T   T   T
  0.1659172431578084 -0.0004980790103941  0.3041877541108150   T   T   T
 -0.0022970454212618 -0.0035834662587395  0.3670562605661446   T   T   T
  0.3333300050000005  0.1666699949999995  0.1309700010000014   F   F   F
  0.0022064549838053  0.1669882881542850  0.2683820738798032   T   T   T
  0.1654111052738692  0.1657382876166182  0.1977840156152445   T   T   T
  0.3282347917501637  0.1647627301297747  0.3377248442135823   T   T   T
  0.6666700239999983  0.0000000000000000  0.0955300030000004   F   F   F
  0.5000000000000000  0.0000000000000000  0.1664099990000025   F   F   F
  0.8326537709698962 -0.0016778471809482  0.2331781371106038   T   T   T
  0.6672736743637208 -0.0017503876913948  0.3036781957748094   T   T   T
  0.4925032396049102 -0.0006849282161097  0.3681785393189266   T   T   T
  0.8333299760000017  0.1666699949999995  0.1309700010000014   F   F   F
  0.5009313795666678  0.1647257206885478  0.2685321165663688   T   T   T
  0.6657485945095961  0.1670051815698463  0.1986325070484564   T   T   T
  0.8338731522033822  0.1593905023536221  0.3356292703203612   T   T   T
  0.1666699949999995  0.3333300050000005  0.0955300030000004   F   F   F
  0.0000000000000000  0.3333300050000005  0.1664099990000025   F   F   F
  0.3325587396102475  0.3327723737982314  0.2344603894220996   T   T   T
  0.1671221066302138  0.3317470034280383  0.3035592458164460   T   T   T
  0.0023413965302117  0.3157126893979697  0.3701821944093993   T   T   T
  0.3333300050000005  0.5000000000000000  0.1309700010000014   F   F   F
  0.0030594686938678  0.4981164910823265  0.2693880265609933   T   T   T
  0.1659800469110581  0.4999116628446132  0.1979571357183224   T   T   T
  0.3266191691139821  0.4995322896692637  0.3376925550923144   T   T   T
  0.6666700239999983  0.3333300050000005  0.0955300030000004   F   F   F
  0.5000000000000000  0.3333300050000005  0.1664099990000025   F   F   F
  0.8331665537608514  0.3333239816458681  0.2348126027117556   T   T   T
  0.6697594250298397  0.3269229236305716  0.3071378206324124   T   T   T
  0.4882034941518315  0.3246427706001766  0.3705630881463761   T   T   T
  0.8333299760000017  0.5000000000000000  0.1309700010000014   F   F   F
  0.5009601678725603  0.4993570277626774  0.2678866861677872   T   T   T
  0.6654841156493204  0.4992426273743145  0.1978500454075129   T   T   T
  0.8325824512004594  0.4972059138056217  0.3395400164294988   T   T   T
  0.1666699949999995  0.6666700239999983  0.0955300030000004   F   F   F
  0.0000000000000000  0.6666700239999983  0.1664099990000025   F   F   F
  0.3324044900555775  0.6666907863235716  0.2344226168330676   T   T   T
  0.1668671782498555  0.6670335292602372  0.3038808890245009   T   T   T
  0.0013919290917167  0.6772807298658448  0.3703370072500510   T   T   T
  0.3333300050000005  0.8333299760000017  0.1309700010000014   F   F   F
  0.0022795726371753  0.8292752556695381  0.2685031382719758   T   T   T
  0.1654160618628516  0.8338450072218362  0.1977982639907881   T   T   T
  0.3282536883813839  0.8338897616228976  0.3376827327108586   T   T   T
  0.6666700239999983  0.6666700239999983  0.0955300030000004   F   F   F
  0.5000000000000000  0.6666700239999983  0.1664099990000025   F   F   F
  0.8332752960679504  0.6637062207735841  0.2348155463366284   T   T   T
  0.6698259314311440  0.6695803767046978  0.3068958663775662   T   T   T
  0.4885232653909379  0.6738471242060750  0.3704574235053503   T   T   T
  0.8333299760000017  0.8333299760000017  0.1309700010000014   F   F   F
  0.5009458010530859  0.8340437563803316  0.2684985869048985   T   T   T
  0.6657269631258510  0.8314824141995737  0.1985610634509608   T   T   T
  0.8337457557627191  0.8349721001646244  0.3356838405884045   T   T   T
  0.5911628900477732  0.4988633443729636  0.3546826449289271   T   T   T
  0.9318458531885503  0.4951806790675141  0.4216737885739911   T   T   T
  0.9056824364175986  0.4928596053281473  0.4654537081043384   T   T   T
Ni(211)  *COH → *C + *OH
IS
Ni   C    O    H
   1.00000000000000
    12.1852998734000000    0.0000000000000000    0.0000000000000000
     0.0000000000000000    7.4619998931999998    0.0000000000000000
     0.0000000000000000    0.0000000000000000   20.7441997528000002
   Ni   C    O    H
    54     1     1     1
Selective dynamics
Direct
  0.1666699949999995  0.0000000000000000  0.0964099990000022   F   F   F
  0.0000000000000000  0.0000000000000000  0.1656399969999995   F   F   F
  0.3324739000184265  0.0003450408294236  0.2326835924614391   T   T   T
  0.1646698509880343  0.0003163989129486  0.3022933958053336   T   T   T
  0.9951252515918014  0.0001922279740822  0.3640174872464600   T   T   T
  0.3333300050000005  0.1666699949999995  0.1310299929999985   F   F   F
  0.0006891717637820  0.1670448330535270  0.2660471922512673   T   T   T
  0.1658765479595422  0.1670188891113638  0.1976385093425811   T   T   T
  0.3289870293812531  0.1666215961769993  0.3335436682546396   T   T   T
  0.6666700239999983  0.0000000000000000  0.0964099990000022   F   F   F
  0.5000000000000000  0.0000000000000000  0.1656399969999995   F   F   F
  0.8318232240593776  0.0000591436604966  0.2325066221664892   T   T   T
  0.6663160245138853  0.0002164745128748  0.3034253311047019   T   T   T
  0.4927938068916582  0.0005751685668381  0.3637360722117238   T   T   T
  0.8333299760000017  0.1666699949999995  0.1310299929999985   F   F   F
  0.5009310185035467  0.1663290267796099  0.2661709420166243   T   T   T
  0.6653991983779235  0.1679082160283755  0.1986210602585828   T   T   T
  0.8320930655195801  0.1660729190709517  0.3337711055992183   T   T   T
  0.1666699949999995  0.3333300050000005  0.0964099990000022   F   F   F
  0.0000000000000000  0.3333300050000005  0.1656399969999995   F   F   F
  0.3321983102402270  0.3332030827733493  0.2327499364423394   T   T   T
  0.1659134517071478  0.3331651796659639  0.3027271846434317   T   T   T
  0.9971049550028949  0.3324928614096521  0.3642753441749669   T   T   T
  0.3333300050000005  0.5000000000000000  0.1310299929999985   F   F   F
  0.0018778179092050  0.5001503651146695  0.2659483409573238   T   T   T
  0.1659577495889133  0.5001443700606275  0.1975881907295200   T   T   T
  0.3273685177712897  0.5004885876389497  0.3336866329028417   T   T   T
  0.6666700239999983  0.3333300050000005  0.0964099990000022   F   F   F
  0.5000000000000000  0.3333300050000005  0.1656399969999995   F   F   F
  0.8314791721556354  0.3330966286014767  0.2323851619337981   T   T   T
  0.6670518919196498  0.3369996058245187  0.3074552101503228   T   T   T
  0.4945034258707861  0.3372184652786275  0.3643371160393337   T   T   T
  0.8333299760000017  0.5000000000000000  0.1310299929999985   F   F   F
  0.4985663898666497  0.5003840644947254  0.2640216710028631   T   T   T
  0.6659348994187611  0.5000582247068546  0.1976297253209056   T   T   T
  0.8373872503540778  0.5000251503327019  0.3323696025372729   T   T   T
  0.1666699949999995  0.6666700239999983  0.0964099990000022   F   F   F
  0.0000000000000000  0.6666700239999983  0.1656399969999995   F   F   F
  0.3321775391763648  0.6674903784165532  0.2327306060992097   T   T   T
  0.1658785119651769  0.6674167434690994  0.3027207832714264   T   T   T
  0.9970095659505541  0.6678815663846416  0.3642620251522107   T   T   T
  0.3333300050000005  0.8333299760000017  0.1310299929999985   F   F   F
  0.0006699167158527  0.8333181096775203  0.2660515497259945   T   T   T
  0.1658801604460832  0.8333640398339079  0.1976325351745570   T   T   T
  0.3288324959772143  0.8346547444688025  0.3335180835123128   T   T   T
  0.6666700239999983  0.6666700239999983  0.0964099990000022   F   F   F
  0.5000000000000000  0.6666700239999983  0.1656399969999995   F   F   F
  0.8314799224719338  0.6670640790626342  0.2324177427343865   T   T   T
  0.6670560688616102  0.6632913134166912  0.3075378643595310   T   T   T
  0.4941448563701893  0.6641410927336487  0.3643411419915825   T   T   T
  0.8333299760000017  0.8333299760000017  0.1310299929999985   F   F   F
  0.5008933379673559  0.8343713662346364  0.2661552416881176   T   T   T
  0.6654175829311485  0.8322621074570657  0.1986529879362775   T   T   T
  0.8320301527155300  0.8341534327225952  0.3338264124885072   T   T   T
  0.6166896900421256  0.5009990799075877  0.3770024298046175   T   T   T
  0.6580392041867654  0.5017092582410463  0.4382023730131420   T   T   T
  0.7383359708184936  0.5188250753015172  0.4385473827010154   T   T   T
TS
 Ni   C    O    H
   1.00000000000000
    12.1852998734000000    0.0000000000000000    0.0000000000000000
     0.0000000000000000    7.4619998931999998    0.0000000000000000
     0.0000000000000000    0.0000000000000000   20.7441997528000002
   Ni   C    O    H
    54     1     1     1
Selective dynamics
Direct
  0.1672101153085208  0.0000865711786702  0.0962414207032296   F   F   F
  0.0004443129338725  0.0001562232634242  0.1651717455949040   F   F   F
  0.3326056905734641  0.9995410263992085  0.2326520045728696   T   T   T
  0.1654080227015690  0.9993790556202132  0.3019013416016860   T   T   T
  0.9972355470491134  0.9991328020941985  0.3639465342130524   T   T   T
  0.3336667764328638  0.1668089266794155  0.1310870711208025   F   F   F
  0.0011326791885199  0.1663417028303364  0.2656686595833505   T   T   T
  0.1661707130991574  0.1666572154722632  0.1973571275529008   T   T   T
  0.3296475098762742  0.1660943294738340  0.3334261394687317   T   T   T
  0.6666891227975782  0.9999767086946179  0.0959323602075770   F   F   F
  0.5001589160957991  0.9999184809761346  0.1653673363957324   F   F   F
  0.8319193758892532  0.9996093561733297  0.2313795920186102   T   T   T
  0.6659711041188497  0.9988934182680215  0.3024012597478506   T   T   T
  0.4935565320943864  0.9990398677773835  0.3639149864703248   T   T   T
  0.8336067728202892  0.1667057814165886  0.1303894212915679   F   F   F
  0.4997275979436538  0.1644891177659968  0.2658110769427978   T   T   T
  0.6655215208503483  0.1660703504241822  0.1968839012160448   T   T   T
  0.8332182145981434  0.1618652475712975  0.3325317884493123   T   T   T
  0.1672029260479206  0.3334154420650677  0.0962556952861817   F   F   F
  0.0004325531124394  0.3334058157599529  0.1651813889040028   F   F   F
  0.3323778420813561  0.3333748801883054  0.2329768643722556   T   T   T
  0.1657652479349375  0.3327656983920388  0.3025860905815639   T   T   T
  0.9972255007134238  0.3308498320584506  0.3639494167951985   T   T   T
  0.3337244626971128  0.5000099338759583  0.1311282082080254   F   F   F
  0.9986414601722702  0.4995770350921656  0.2668272961530582   T   T   T
  0.1657400916914811  0.4998726052452108  0.1975455648104404   T   T   T
  0.3279962682428895  0.4994624553095866  0.3342878920268180   T   T   T
  0.6666826985983292  0.3333826008541578  0.0959929800834374   F   F   F
  0.5002274622812237  0.3334176976739087  0.1655258991045301   F   F   F
  0.8329240045939056  0.3354084085947751  0.2330525706292766   T   T   T
  0.6673255211540600  0.3287335629260982  0.3012068990522567   T   T   T
  0.4968032848192033  0.3299001436474139  0.3666167911907351   T   T   T
  0.8336090562518450  0.5000651431752132  0.1304162244023033   F   F   F
  0.4992525715165729  0.4994970260085871  0.2652524887535094   T   T   T
  0.6668062741068296  0.4995963321676151  0.1959891345844427   T   T   T
  0.8292250039896899  0.4989776252960475  0.3422590326582058   T   T   T
  0.1672078443287504  0.6666721154741282  0.0962468062809876   F   F   F
  0.0004386063259432  0.6667526644320247  0.1651719298851333   F   F   F
  0.3323540801908043  0.6659607576507055  0.2329674040293852   T   T   T
  0.1657170279239650  0.6662680273049287  0.3026848744739325   T   T   T
  0.9970072134685527  0.6673975693340859  0.3640289621715995   T   T   T
  0.3336767269890970  0.8332107818160353  0.1310732278767404   F   F   F
  0.0011321613041337  0.8327214893436720  0.2656604730741864   T   T   T
  0.1661376557371902  0.8329522580731220  0.1973578129505762   T   T   T
  0.3298377346340632  0.8324175966335753  0.3335054256007802   T   T   T
  0.6666863963330059  0.6666605315964844  0.0960091355337553   F   F   F
  0.5002452103442465  0.6665572345903783  0.1655444940618196   F   F   F
  0.8330061462427745  0.6636580779737929  0.2329579020955461   T   T   T
  0.6678475267452983  0.6682736855960799  0.3018278155958121   T   T   T
  0.4969708260313729  0.6675263632969822  0.3667454871542738   T   T   T
  0.8336066353154621  0.8333791946851861  0.1304090725948797   F   F   F
  0.4999763329980572  0.8340695482057081  0.2659177192492434   T   T   T
  0.6655746832368764  0.8326202653362971  0.1970474391063328   T   T   T
  0.8334859761773613  0.8358841823788826  0.3326111419841404   T   T   T
  0.6079257220569376  0.4981827749354526  0.3582067508807750   T   T   T
  0.7403864389360352  0.4907117877804356  0.4195665723956634   T   T   T
  0.7359496409758338  0.6113156856854015  0.4380514419076084   T   T   T
FS
Ni   C    O    H
   1.00000000000000
    12.1852998734000000    0.0000000000000000    0.0000000000000000
     0.0000000000000000    7.4619998931999998    0.0000000000000000
     0.0000000000000000    0.0000000000000000   20.7441997528000002
   Ni   C    O    H
    54     1     1     1
Selective dynamics
Direct
  0.1666699949999995  0.0000000000000000  0.0964099990000022   F   F   F
  0.0000000000000000  0.0000000000000000  0.1656399969999995   F   F   F
  0.3315376592607163  0.0001279458914923  0.2322213006969674   T   T   T
  0.1640694501264021  0.0004668547555193  0.3019675521804161   T   T   T
  0.9976888486237478  0.0016961220548034  0.3641376295022059   T   T   T
  0.3333300050000005  0.1666699949999995  0.1310299929999985   F   F   F
  0.0006251660419804  0.1690970093484077  0.2663622550625406   T   T   T
  0.1655091343521797  0.1673257103000505  0.1976612224447589   T   T   T
  0.3267214923713504  0.1661372843092659  0.3329898479067763   T   T   T
  0.6666700239999983  0.0000000000000000  0.0964099990000022   F   F   F
  0.5000000000000000  0.0000000000000000  0.1656399969999995   F   F   F
  0.8315867621017240  0.0002106982067034  0.2317096652889179   T   T   T
  0.6645454157014281 -0.0000133249347979  0.3030526979850791   T   T   T
  0.4915294013294317  0.0002700645836300  0.3639102425756121   T   T   T
  0.8333299760000017  0.1666699949999995  0.1310299929999985   F   F   F
  0.4987785659113892  0.1648262890282424  0.2658247451593424   T   T   T
  0.6649974421927930  0.1675506853827125  0.1978575933258399   T   T   T
  0.8315737495589658  0.1603561958132322  0.3320998495321241   T   T   T
  0.1666699949999995  0.3333300050000005  0.0964099990000022   F   F   F
  0.0000000000000000  0.3333300050000005  0.1656399969999995   F   F   F
  0.3316163898411040  0.3340120857313021  0.2331008207716539   T   T   T
  0.1634233842213466  0.3323366996610534  0.3035802455347988   T   T   T
  0.9963673767178332  0.3335121281026907  0.3671888218330190   T   T   T
  0.3333300050000005  0.5000000000000000  0.1310299929999985   F   F   F
  0.0005566873633817  0.4999279842698509  0.2663559720945887   T   T   T
  0.1654952583192286  0.4996988082403819  0.1977431487060798   T   T   T
  0.3241252038768456  0.5002229746040374  0.3341825089250555   T   T   T
  0.6666700239999983  0.3333300050000005  0.0964099990000022   F   F   F
  0.5000000000000000  0.3333300050000005  0.1656399969999995   F   F   F
  0.8324010747275140  0.3367020530632417  0.2335143270133381   T   T   T
  0.6680848111076252  0.3289278457359001  0.3037858531535542   T   T   T
  0.4888082262011501  0.3262749701611376  0.3682641080431006   T   T   T
  0.8333299760000017  0.5000000000000000  0.1310299929999985   F   F   F
  0.4991024102987686  0.5002510361307598  0.2662645282008672   T   T   T
  0.6665317462827197  0.5001681254654629  0.1965378616641417   T   T   T
  0.8329472564150726  0.5052854714298144  0.3393330013831408   T   T   T
  0.1666699949999995  0.6666700239999983  0.0964099990000022   F   F   F
  0.0000000000000000  0.6666700239999983  0.1656399969999995   F   F   F
  0.3321442119415162  0.6661935319915587  0.2327989958140135   T   T   T
  0.1650749491503739  0.6675848975688797  0.3016783857948344   T   T   T
  0.9994172420586128  0.6758476173907366  0.3635772239951429   T   T   T
  0.3333300050000005  0.8333299760000017  0.1310299929999985   F   F   F
  0.0003948798489575  0.8345447288817075  0.2657937438242931   T   T   T
  0.1656202749488906  0.8336733498069416  0.1971421575903805   T   T   T
  0.3267544062662089  0.8343287512152232  0.3328072249166281   T   T   T
  0.6666700239999983  0.6666700239999983  0.0964099990000022   F   F   F
  0.5000000000000000  0.6666700239999983  0.1656399969999995   F   F   F
  0.8322946307197180  0.6642283239837767  0.2338382099339273   T   T   T
  0.6688979077109503  0.6714832229530195  0.3043676772389337   T   T   T
  0.4888127054798784  0.6743894880346526  0.3682240788431508   T   T   T
  0.8333299760000017  0.8333299760000017  0.1310299929999985   F   F   F
  0.4991020382479257  0.8353514107120302  0.2658557435159624   T   T   T
  0.6649860703260347  0.8323586569445259  0.1978585729373361   T   T   T
  0.8325907844385700  0.8382029952175644  0.3334301376803152   T   T   T
  0.5874529408378242  0.4999754048682311  0.3468415315115982   T   T   T
  0.8868033113513718  0.4287251292246265  0.4245563397424607   T   T   T
  0.9008162346977014  0.5170450593586873  0.4584375825267332   T   T   T

Cu(100)  *CHO→ *CH + *O
IS
Cu   C    O    H
   1.00000000000000
    10.2803001403999996    0.0000000000000000    0.0000000000000000
     0.0000000000000000   10.2803001403999996    0.0000000000000000
     0.0000000000000000    0.0000000000000000   20.4519004821999992
   Cu   C    O    H
    64     1     1     1
Selective dynamics
Direct
  0.0000000000000000  0.0000000000000000  0.1866499930000032   F   F   F
  0.9996628977589019  0.9996134213914477  0.3568828578884719   T   T   T
  0.1250000000000000  0.1250000000000000  0.0977900030000001   F   F   F
  0.1249714318450598  0.1245227406216335  0.2730689552342694   T   T   T
  0.2500000000000000  0.0000000000000000  0.1866499930000032   F   F   F
  0.2502720845376528  0.9994801130976162  0.3569659539158563   T   T   T
  0.3750000000000000  0.1250000000000000  0.0977900030000001   F   F   F
  0.3743937272818295  0.1246331098986543  0.2722444275907595   T   T   T
  0.5000000000000000  0.0000000000000000  0.1866499930000032   F   F   F
  0.5000122017128773  0.0011060612943043  0.3563813072275949   T   T   T
  0.6250000000000000  0.1250000000000000  0.0977900030000001   F   F   F
  0.6249693792988711  0.1250488714430671  0.2722130535163259   T   T   T
  0.7500000000000000  0.0000000000000000  0.1866499930000032   F   F   F
  0.7500703126373347  0.0016243671448416  0.3562120368741425   T   T   T
  0.8750000000000000  0.1250000000000000  0.0977900030000001   F   F   F
  0.8755744046864546  0.1249585266627107  0.2722096547572087   T   T   T
  0.0000000000000000  0.2500000000000000  0.1866499930000032   F   F   F
  0.9998767670687001  0.2504075097461851  0.3565992800555871   T   T   T
  0.1250000000000000  0.3750000000000000  0.0977900030000001   F   F   F
  0.1247611898255773  0.3748178651574470  0.2721280850189987   T   T   T
  0.2500000000000000  0.2500000000000000  0.1866499930000032   F   F   F
  0.2499922883313558  0.2503791836875597  0.3565719069852321   T   T   T
  0.3750000000000000  0.3750000000000000  0.0977900030000001   F   F   F
  0.3760010539873861  0.3764400905823699  0.2733987365732705   T   T   T
  0.5000000000000000  0.2500000000000000  0.1866499930000032   F   F   F
  0.4997371651596321  0.2473022250217545  0.3563341030602425   T   T   T
  0.6250000000000000  0.3750000000000000  0.0977900030000001   F   F   F
  0.6249971318282397  0.3766920187947961  0.2736184192078603   T   T   T
  0.7500000000000000  0.2500000000000000  0.1866499930000032   F   F   F
  0.7501160701496171  0.2483301649875912  0.3564188134645250   T   T   T
  0.8750000000000000  0.3750000000000000  0.0977900030000001   F   F   F
  0.8735561978519530  0.3767989783297172  0.2736113926567439   T   T   T
  0.0000000000000000  0.5000000000000000  0.1866499930000032   F   F   F
  0.0016801229435594  0.5002462966057731  0.3565997092646272   T   T   T
  0.1250000000000000  0.6250000000000000  0.0977900030000001   F   F   F
  0.1249300420132210  0.6257123118202033  0.2723781974022265   T   T   T
  0.2500000000000000  0.5000000000000000  0.1866499930000032   F   F   F
  0.2474203001161439  0.5001244592441999  0.3564849355192435   T   T   T
  0.3750000000000000  0.6250000000000000  0.0977900030000001   F   F   F
  0.3773778159114729  0.6251437771538563  0.2737594048802220   T   T   T
  0.5000000000000000  0.5000000000000000  0.1866499930000032   F   F   F
  0.4937592375822887  0.4956687128037824  0.3602675912113757   T   T   T
  0.6250000000000000  0.6250000000000000  0.0977900030000001   F   F   F
  0.6247118141008841  0.6233616915871611  0.2710416878308284   T   T   T
  0.7500000000000000  0.5000000000000000  0.1866499930000032   F   F   F
  0.7548951326030146  0.4976379250759740  0.3607000745514325   T   T   T
  0.8750000000000000  0.6250000000000000  0.0977900030000001   F   F   F
  0.8725973376631213  0.6251293940852651  0.2736315773437327   T   T   T
  0.0000000000000000  0.7500000000000000  0.1866499930000032   F   F   F
  0.9987672912080171  0.7495585663456003  0.3569223381820827   T   T   T
  0.1250000000000000  0.8750000000000000  0.0977900030000001   F   F   F
  0.1249803945197648  0.8748616129652816  0.2728102752624781   T   T   T
  0.2500000000000000  0.7500000000000000  0.1866499930000032   F   F   F
  0.2510919105653575  0.7494682463011658  0.3569005252311732   T   T   T
  0.3750000000000000  0.8750000000000000  0.0977900030000001   F   F   F
  0.3764750065263088  0.8732632666507082  0.2736583921102768   T   T   T
  0.5000000000000000  0.7500000000000000  0.1866499930000032   F   F   F
  0.5037705936303750  0.7527128623720978  0.3607767109469985   T   T   T
  0.6250000000000000  0.8750000000000000  0.0977900030000001   F   F   F
  0.6250129478044553  0.8750775876898121  0.2715347015772400   T   T   T
  0.7500000000000000  0.7500000000000000  0.1866499930000032   F   F   F
  0.7469567037680405  0.7518670168780764  0.3600946281016555   T   T   T
  0.8750000000000000  0.8750000000000000  0.0977900030000001   F   F   F
  0.8736165300324110  0.8736476061323518  0.2735431577235374   T   T   T
  0.6270687867895344  0.6776776323966311  0.4289881593481906   T   T   T
  0.6195886792878461  0.5509547486122005  0.4367761467281732   T   T   T
  0.6338471228367779  0.7309202777678040  0.4761550117231629   T   T   T
TS
Cu   C    O    H
   1.00000000000000
    10.2803001403999996    0.0000000000000000    0.0000000000000000
     0.0000000000000000   10.2803001403999996    0.0000000000000000
     0.0000000000000000    0.0000000000000000   20.4519004821999992
   Cu   C    O    H
    64     1     1     1
Selective dynamics
Direct
  0.9999459231144314  0.0001768921424841  0.1866156410071227   F   F   F
  0.9994787159297327  0.0000063056817887  0.3565015646000954   T   T   T
  0.1250033916108109  0.1250055467149309  0.0976930494048460   F   F   F
  0.1250301545615589  0.1250270454550545  0.2727279753570646   T   T   T
  0.2500615637535120  0.0001780098099644  0.1866151694022236   F   F   F
  0.2506130730419493  0.0000398825110871  0.3565036573738546   T   T   T
  0.3750539015162104  0.1250447406404263  0.0977346598944209   F   F   F
  0.3757931602310366  0.1273682657411581  0.2731680667625946   T   T   T
  0.5000650016529420  0.0002684294193074  0.1866998400558373   F   F   F
  0.5007651823394516  0.0022784387399630  0.3564861354960812   T   T   T
  0.6250007214443372  0.1250758009062451  0.0977646822872984   F   F   F
  0.6249969229274390  0.1292562762151930  0.2736013202223603   T   T   T
  0.7499344665189014  0.0002702942267803  0.1866990532287574   F   F   F
  0.7493153287082384  0.0020820038276991  0.3564841291977875   T   T   T
  0.8749495508746108  0.1250458124569391  0.0977364829869884   F   F   F
  0.8742566087917866  0.1272316827476613  0.2731520641766768   T   T   T
  0.0000075918240583  0.2500002817350691  0.1865036698614304   F   F   F
  0.0004174807465223  0.2517622322113407  0.3564271153700817   T   T   T
  0.1250082960434895  0.3749909431972114  0.0976191462179017   F   F   F
  0.1250536901487455  0.3745932714235192  0.2713441922819199   T   T   T
  0.2499848221630643  0.2499968587976156  0.1865006426567604   F   F   F
  0.2495925952598714  0.2517978487585993  0.3564548165376596   T   T   T
  0.3750248260038092  0.3750174175284400  0.0976670265612682   F   F   F
  0.3764205230682480  0.3771448589490069  0.2732476230070207   T   T   T
  0.5000476275667580  0.2501483414244419  0.1866002444549721   F   F   F
  0.4995501581128637  0.2538788028346988  0.3584006716721598   T   T   T
  0.6250011717817472  0.3750426563104696  0.0977066782941591   F   F   F
  0.6250054877765593  0.3782322286486799  0.2717817283499476   T   T   T
  0.7499505435506606  0.2501507719285598  0.1866026946006230   F   F   F
  0.7504417258695306  0.2536675993541238  0.3583636493560812   T   T   T
  0.8749785258918763  0.3750186618604658  0.0976699084988724   F   F   F
  0.8736501574493138  0.3770330761497266  0.2731940160417117   T   T   T
  0.0000683780409787  0.5000892175864493  0.1864071567488779   F   F   F
  0.0044970701164973  0.5008420783435058  0.3555948904658258   T   T   T
  0.1250084200981121  0.6251249189761481  0.0976091841368074   F   F   F
  0.1250845596400805  0.6263221917736865  0.2712789215963161   T   T   T
  0.2499316520783026  0.5000872745971350  0.1864022756243671   F   F   F
  0.2456816553311190  0.5008636852601777  0.3556538524226396   T   T   T
  0.3750116376988402  0.6251154282991038  0.0976472459016193   F   F   F
  0.3757280503167416  0.6248468200749564  0.2727290210118125   T   T   T
  0.5000066684397098  0.5001116814922000  0.1864779764246407   F   F   F
  0.4873600365367354  0.5047428742620651  0.3626786871760391   T   T   T
  0.6250020703810222  0.6251132402237047  0.0976750001855535   F   F   F
  0.6250192938455192  0.6242454288828989  0.2705096421335895   T   T   T
  0.7499973332686380  0.5001117796763523  0.1864816394203714   F   F   F
  0.7627577073898602  0.5046125364472489  0.3625374205832865   T   T   T
  0.8749954074864661  0.6251163022014481  0.0976500731706622   F   F   F
  0.8743915406306693  0.6248135010655415  0.2727008073870519   T   T   T
  0.0000519404614536  0.7502787291328090  0.1864743961106115   F   F   F
  0.0005235046599865  0.7498763167183288  0.3562957892882046   T   T   T
  0.1250111989493945  0.8751671018232940  0.0976892103573022   F   F   F
  0.1250400825134007  0.8754310805581559  0.2726099026283609   T   T   T
  0.2499575322264178  0.7502793364551010  0.1864692805510586   F   F   F
  0.2495735391294748  0.7499011882336417  0.3562981704677772   T   T   T
  0.3750459187640089  0.8751545937479719  0.0977307771863920   F   F   F
  0.3764890638288196  0.8750930130462317  0.2733605512725875   T   T   T
  0.5000117555827757  0.7502659341245561  0.1865154299331948   F   F   F
  0.5007331940618321  0.7503400174024063  0.3590938213773084   T   T   T
  0.6250013141069246  0.8751557816899762  0.0977580401288023   F   F   F
  0.6250349857786321  0.8761761738332120  0.2724961133085104   T   T   T
  0.7499976195968543  0.7502654972175549  0.1865166807446670   F   F   F
  0.7493282805048734  0.7501281210522793  0.3591338206517635   T   T   T
  0.8749615665470003  0.8751546980091902  0.0977325727768985   F   F   F
  0.8735599987381684  0.8749920054199123  0.2733772348620715   T   T   T
  0.6249705922879628  0.6239575577450092  0.4038344138756627   T   T   T
  0.6251900416550499  0.4391369442247052  0.4191631548502033   T   T   T
  0.6249100360985329  0.6396647426779573  0.4570111373008173   T   T   T
FS
Cu   C    O    H
   1.00000000000000
    10.2803001403999996    0.0000000000000000    0.0000000000000000
     0.0000000000000000   10.2803001403999996    0.0000000000000000
     0.0000000000000000    0.0000000000000000   20.4519004821999992
   Cu   C    O    H
    64     1     1     1
Selective dynamics
Direct
  0.0000000000000000  0.0000000000000000  0.1866499930000032   F   F   F
 -0.0004764612530977  0.0004949387921590  0.3562362755277586   T   T   T
  0.1250000000000000  0.1250000000000000  0.0977900030000001   F   F   F
  0.1249964862891314  0.1248916990430013  0.2719545352021108   T   T   T
  0.2500000000000000  0.0000000000000000  0.1866499930000032   F   F   F
  0.2505863923520001  0.0004758550767337  0.3562892805917509   T   T   T
  0.3750000000000000  0.1250000000000000  0.0977900030000001   F   F   F
  0.3761645704663680  0.1267564782150409  0.2733030904220611   T   T   T
  0.5000000000000000  0.0000000000000000  0.1866499930000032   F   F   F
  0.4995864589088879 -0.0001910908027628  0.3556440226246952   T   T   T
  0.6250000000000000  0.1250000000000000  0.0977900030000001   F   F   F
  0.6250440206774616  0.1265304175303708  0.2727184072834539   T   T   T
  0.7500000000000000  0.0000000000000000  0.1866499930000032   F   F   F
  0.7504889551722306 -0.0001289922648637  0.3556507907987526   T   T   T
  0.8750000000000000  0.1250000000000000  0.0977900030000001   F   F   F
  0.8738368286132954  0.1268610642655520  0.2733427411224281   T   T   T
  0.0000000000000000  0.2500000000000000  0.1866499930000032   F   F   F
  0.0007415036893486  0.2509282332665072  0.3558895627392960   T   T   T
  0.1250000000000000  0.3750000000000000  0.0977900030000001   F   F   F
  0.1249672770300274  0.3755433248632907  0.2721189065231093   T   T   T
  0.2500000000000000  0.2500000000000000  0.1866499930000032   F   F   F
  0.2492255402291268  0.2508969254906666  0.3558563911307349   T   T   T
  0.3750000000000000  0.3750000000000000  0.0977900030000001   F   F   F
  0.3772770482484566  0.3765520814999764  0.2737466067247550   T   T   T
  0.5000000000000000  0.2500000000000000  0.1866499930000032   F   F   F
  0.4964094221021345  0.2476415196888589  0.3598969680636722   T   T   T
  0.6250000000000000  0.3750000000000000  0.0977900030000001   F   F   F
  0.6250267344748565  0.3756632805387146  0.2702786426254651   T   T   T
  0.7500000000000000  0.2500000000000000  0.1866499930000032   F   F   F
  0.7535256494223894  0.2478682884051923  0.3599446512843215   T   T   T
  0.8750000000000000  0.3750000000000000  0.0977900030000001   F   F   F
  0.8727220420720151  0.3765696956213775  0.2737487778135426   T   T   T
  0.0000000000000000  0.5000000000000000  0.1866499930000032   F   F   F
  0.0010798335232997  0.5010508213633152  0.3561317241240567   T   T   T
  0.1250000000000000  0.6250000000000000  0.0977900030000001   F   F   F
  0.1250018975426667  0.6256428428332973  0.2719777142080348   T   T   T
  0.2500000000000000  0.5000000000000000  0.1866499930000032   F   F   F
  0.2489037023419243  0.5010882254502831  0.3561203831318964   T   T   T
  0.3750000000000000  0.6250000000000000  0.0977900030000001   F   F   F
  0.3766521703314016  0.6240014191094628  0.2735194072032457   T   T   T
  0.5000000000000000  0.5000000000000000  0.1866499930000032   F   F   F
  0.5008745613274643  0.5036096684395637  0.3635384517104273   T   T   T
  0.6250000000000000  0.6250000000000000  0.0977900030000001   F   F   F
  0.6250019184573526  0.6235348327615708  0.2710501227003891   T   T   T
  0.7500000000000000  0.5000000000000000  0.1866499930000032   F   F   F
  0.7491212813035130  0.5036289707388284  0.3635834928239311   T   T   T
  0.8750000000000000  0.6250000000000000  0.0977900030000001   F   F   F
  0.8733383222844331  0.6240070356740476  0.2735204847023075   T   T   T
  0.0000000000000000  0.7500000000000000  0.1866499930000032   F   F   F
  0.0008687143571605  0.7508874331575476  0.3561503423799363   T   T   T
  0.1250000000000000  0.8750000000000000  0.0977900030000001   F   F   F
  0.1250391840046158  0.8758735334939002  0.2724832803238833   T   T   T
  0.2500000000000000  0.7500000000000000  0.1866499930000032   F   F   F
  0.2491504871888265  0.7509620916648286  0.3561539230807840   T   T   T
  0.3750000000000000  0.8750000000000000  0.0977900030000001   F   F   F
  0.3749499847586129  0.8746479318173700  0.2723771675445051   T   T   T
  0.5000000000000000  0.7500000000000000  0.1866499930000032   F   F   F
  0.4969650750107329  0.7545320939052089  0.3594668542749274   T   T   T
  0.6250000000000000  0.8750000000000000  0.0977900030000001   F   F   F
  0.6250197039748868  0.8753884831434401  0.2718396392592768   T   T   T
  0.7500000000000000  0.7500000000000000  0.1866499930000032   F   F   F
  0.7530894389805796  0.7544846003791040  0.3595148354110833   T   T   T
  0.8750000000000000  0.8750000000000000  0.0977900030000001   F   F   F
  0.8750602734469828  0.8746549824462377  0.2723924719394938   T   T   T
  0.6249532854527819  0.6407045087849527  0.3984340004304483   T   T   T
  0.6246837788124970  0.3579896674108062  0.4024721821150959   T   T   T
  0.6250021074044652  0.6298169292222410  0.4522981535601521   T   T   T

Ni(100)  *CHO→ *CH + *O
IS
  Ni   C    O    H
   1.00000000000000
     9.9492998122999996    0.0000000000000000    0.0000000000000000
     0.0000000000000000    9.9492998122999996    0.0000000000000000
     0.0000000000000000    0.0000000000000000   20.2763996123999988
   Ni   C    O    H
    64     1     1     1
Selective dynamics
Direct
  0.0000000000000000  0.0000000000000000  0.1853799969999983   F   F   F
  0.9996380976115862  0.0002883885066467  0.3537564479025462   T   T   T
  0.1250000000000000  0.1250000000000000  0.0986400020000033   F   F   F
  0.1249838480846557  0.1243886970984383  0.2707785138810115   T   T   T
  0.2500000000000000  0.0000000000000000  0.1853799969999983   F   F   F
  0.2504689951207468  0.0000575663680040  0.3539543766835840   T   T   T
  0.3750000000000000  0.1250000000000000  0.0986400020000033   F   F   F
  0.3763828696619807  0.1262749271162161  0.2717283284528328   T   T   T
  0.5000000000000000  0.0000000000000000  0.1853799969999983   F   F   F
  0.5007173301428213  0.9982845032033653  0.3534906258893596   T   T   T
  0.6250000000000000  0.1250000000000000  0.0986400020000033   F   F   F
  0.6250696650487688  0.1251358618741865  0.2708692119304064   T   T   T
  0.7500000000000000  0.0000000000000000  0.1853799969999983   F   F   F
  0.7499132046354807  0.0013228112477207  0.3537653325079735   T   T   T
  0.8750000000000000  0.1250000000000000  0.0986400020000033   F   F   F
  0.8744099109050250  0.1251200701017391  0.2709469275920221   T   T   T
  0.0000000000000000  0.2500000000000000  0.1853799969999983   F   F   F
  0.9995695490866942  0.2497938901558574  0.3532984437023311   T   T   T
  0.1250000000000000  0.3750000000000000  0.0986400020000033   F   F   F
  0.1245207360168457  0.3749076055370897  0.2705924596899441   T   T   T
  0.2500000000000000  0.2500000000000000  0.1853799969999983   F   F   F
  0.2471187047383730  0.2498045480484525  0.3534147057484628   T   T   T
  0.3750000000000000  0.3750000000000000  0.0986400020000033   F   F   F
  0.3749402737041648  0.3749438202523444  0.2714820353752687   T   T   T
  0.5000000000000000  0.2500000000000000  0.1853799969999983   F   F   F
  0.4978234674167366  0.2447360344743109  0.3582294652215128   T   T   T
  0.6250000000000000  0.3750000000000000  0.0986400020000033   F   F   F
  0.6240054632250231  0.3748745788558461  0.2700979258560807   T   T   T
  0.7500000000000000  0.2500000000000000  0.1853799969999983   F   F   F
  0.7495034259039310  0.2522468922895889  0.3573143946121592   T   T   T
  0.8750000000000000  0.3750000000000000  0.0986400020000033   F   F   F
  0.8745638783445371  0.3747861822541009  0.2706451102477297   T   T   T
  0.0000000000000000  0.5000000000000000  0.1853799969999983   F   F   F
  0.9993588578930664  0.4999548937124024  0.3534000312266820   T   T   T
  0.1250000000000000  0.6250000000000000  0.0986400020000033   F   F   F
  0.1249522409584666  0.6255314415160730  0.2707554980486078   T   T   T
  0.2500000000000000  0.5000000000000000  0.1853799969999983   F   F   F
  0.2466307320652811  0.5000841335087554  0.3534481096952450   T   T   T
  0.3750000000000000  0.6250000000000000  0.0986400020000033   F   F   F
  0.3762495568704963  0.6235838568689603  0.2716889323075303   T   T   T
  0.5000000000000000  0.5000000000000000  0.1853799969999983   F   F   F
  0.4976775169121028  0.5050238205192088  0.3581953788005021   T   T   T
  0.6250000000000000  0.6250000000000000  0.0986400020000033   F   F   F
  0.6250611290116839  0.6247955914439284  0.2709099663204314   T   T   T
  0.7500000000000000  0.5000000000000000  0.1853799969999983   F   F   F
  0.7494773226694286  0.4968618852814817  0.3575600166619663   T   T   T
  0.8750000000000000  0.6250000000000000  0.0986400020000033   F   F   F
  0.8744308725256080  0.6247490878413909  0.2709347627191230   T   T   T
  0.0000000000000000  0.7500000000000000  0.1853799969999983   F   F   F
  0.9996464948451633  0.7492985475640584  0.3538771832021248   T   T   T
  0.1250000000000000  0.8750000000000000  0.0986400020000033   F   F   F
  0.1250615892781237  0.8749474174420508  0.2711605396462474   T   T   T
  0.2500000000000000  0.7500000000000000  0.1853799969999983   F   F   F
  0.2503258139596021  0.7497169642386262  0.3539878686680839   T   T   T
  0.3750000000000000  0.8750000000000000  0.0986400020000033   F   F   F
  0.3746151069009859  0.8747975216471523  0.2709580294617683   T   T   T
  0.5000000000000000  0.7500000000000000  0.1853799969999983   F   F   F
  0.5007037794347223  0.7515459845239577  0.3536757056461485   T   T   T
  0.6250000000000000  0.8750000000000000  0.0986400020000033   F   F   F
  0.6255985055244007  0.8748632001892861  0.2708662316537271   T   T   T
  0.7500000000000000  0.7500000000000000  0.1853799969999983   F   F   F
  0.7497834014383317  0.7484206260875101  0.3538636832584223   T   T   T
  0.8750000000000000  0.8750000000000000  0.0986400020000033   F   F   F
  0.8749574586905454  0.8748868497672242  0.2712460388157514   T   T   T
  0.6794646329960334  0.3739710036265504  0.4212859135743292   T   T   T
  0.5442348993658072  0.3748248548366472  0.4278270640749987   T   T   T
  0.7323886694813679  0.3723601949288113  0.4693048261590527   T   T   T
TS
 Ni   C    O    H
   1.00000000000000
     9.9492998122999996    0.0000000000000000    0.0000000000000000
     0.0000000000000000    9.9492998122999996    0.0000000000000000
     0.0000000000000000    0.0000000000000000   20.2763996123999988
   Ni   C    O    H
    64     1     1     1
Selective dynamics
Direct
  0.0001292872056666  0.0000702091041873  0.1853730355946794   F   F   F
  0.0000187661983521  0.0005423667125353  0.3536412782728505   T   T   T
  0.1250002701261863  0.1250364173865393  0.0985875626770181   F   F   F
  0.1259595679807819  0.1252113894526622  0.2711275278746089   T   T   T
  0.2499589714572110  0.9999771616600697  0.1852377404522869   F   F   F
  0.2510312528310919  0.9994357232219990  0.3535766479790381   T   T   T
  0.3749990550066542  0.1250046994731733  0.0985143293355506   F   F   F
  0.3762900636090997  0.1255581158900722  0.2709621034353077   T   T   T
  0.5000757743723696  0.9999290181588236  0.1851535669366839   F   F   F
  0.5005786539710458  0.9981124328044036  0.3533795694838041   T   T   T
  0.6251132366662517  0.1250014866894489  0.0985108563488737   F   F   F
  0.6245213518996543  0.1256241142015703  0.2712828906779563   T   T   T
  0.7502427956759874  0.9999725086174820  0.1852358405866781   F   F   F
  0.7504584710768342  0.0008571628204403  0.3535697387709827   T   T   T
  0.8751340974954971  0.1250404706751809  0.0986003482972748   F   F   F
  0.8748660289941905  0.1251916967924805  0.2708168198772142   T   T   T
  0.0002125342083943  0.2500670823647795  0.1854507201214517   F   F   F
  0.0001207255558798  0.2504505009807011  0.3534515907932212   T   T   T
  0.1250206771179734  0.3750011568164098  0.0986066138572852   F   F   F
  0.1258649000624520  0.3750006148540547  0.2710293022632458   T   T   T
  0.2500595786496760  0.2500230029989794  0.1852977408551766   F   F   F
  0.2496208994822961  0.2487242228305554  0.3539874999575212   T   T   T
  0.3750145848703568  0.3750004504586713  0.0985372470026391   F   F   F
  0.3752254403288982  0.3749161458588096  0.2703746748572143   T   T   T
  0.5000904225434653  0.2499867610622886  0.1851909440645443   F   F   F
  0.5014972947585404  0.2444945390733853  0.3597176160055173   T   T   T
  0.6251109475246750  0.3750024845750985  0.0985292765104759   F   F   F
  0.6249134214991450  0.3748641836114290  0.2689485336045468   T   T   T
  0.7502218721215002  0.2500152060724332  0.1852743134281241   F   F   F
  0.7499392933988461  0.2518811678917831  0.3562849336734988   T   T   T
  0.8751340305213375  0.3750031739265651  0.0986227204798880   F   F   F
  0.8757895191753708  0.3749943616259205  0.2704822699607814   T   T   T
  0.0002092008915540  0.4999396567347461  0.1854508676070239   F   F   F
  0.0000214655224054  0.4995553145303005  0.3534390242576617   T   T   T
  0.1249987810388475  0.6249697147818338  0.0985880126341598   F   F   F
  0.1259188124859243  0.6249426690992593  0.2711289606873780   T   T   T
  0.2500584159115604  0.4999808019414544  0.1852978533178415   F   F   F
  0.2494622914465158  0.5013339971452354  0.3539405764371992   T   T   T
  0.3749990580254732  0.6250007250009091  0.0985150566767388   F   F   F
  0.3763300860256005  0.6243201187247385  0.2709944572567062   T   T   T
  0.5000906849336033  0.5000157542392500  0.1851919804544977   F   F   F
  0.5014233463381198  0.5040874877990482  0.3597204843831215   T   T   T
  0.6251130230957642  0.6250065906944329  0.0985121181879123   F   F   F
  0.6244675996237146  0.6242124040499555  0.2714096569516573   T   T   T
  0.7502199906104750  0.4999915485298487  0.1852754758495152   F   F   F
  0.7499345720025379  0.4981613062912091  0.3562596818717465   T   T   T
  0.8751322430102917  0.6249700233655275  0.0986012065128534   F   F   F
  0.8748561199686578  0.6249920137934254  0.2708225057615566   T   T   T
  0.0001255291588222  0.7499394210593806  0.1853741155574298   F   F   F
  0.0000816192631526  0.7494834253351289  0.3536611131229238   T   T   T
  0.1249698820162237  0.8750106592103251  0.0985564278852777   F   F   F
  0.1250276965442831  0.8750025791943622  0.2709776508030681   T   T   T
  0.2499571826154465  0.7500241428743593  0.1852375084647875   F   F   F
  0.2510829887328803  0.7506001797496432  0.3535936788591227   T   T   T
  0.3749810495447505  0.8750126449009912  0.0984803480717886   F   F   F
  0.3750418058958392  0.8748162364204584  0.2706083189801746   T   T   T
  0.5000778945861697  0.7500715204086177  0.1851544139851669   F   F   F
  0.5005228733859960  0.7512803447686388  0.3534919110156006   T   T   T
  0.6251200576271003  0.8750142570327171  0.0984811588870613   F   F   F
  0.6257898502239977  0.8748480057345034  0.2707645115050011   T   T   T
  0.7502412520379877  0.7500364818353873  0.1852381456653518   F   F   F
  0.7505545758333096  0.7492786790411975  0.3535629391850482   T   T   T
  0.8751441212696776  0.8750169276896997  0.0985645962639836   F   F   F
  0.8752417603430740  0.8749978123909860  0.2710622015701947   T   T   T
  0.6352863943577122  0.3748450809347138  0.4036477643793036   T   T   T
  0.4548847249496426  0.3741959496502388  0.4219600353433360   T   T   T
  0.6590347622750572  0.3748070460300205  0.4567348890752442   T   T   T
FS
 Ni   C    O    H
   1.00000000000000
     9.9492998122999996    0.0000000000000000    0.0000000000000000
     0.0000000000000000    9.9492998122999996    0.0000000000000000
     0.0000000000000000    0.0000000000000000   20.2763996123999988
   Ni   C    O    H
    64     1     1     1
Selective dynamics
Direct
  0.0000000000000000  0.0000000000000000  0.1853799969999983   F   F   F
  0.0003024811543693  0.0004712990813194  0.3535705536896451   T   T   T
  0.1250000000000000  0.1250000000000000  0.0986400020000033   F   F   F
  0.1262297259574154  0.1256282799843693  0.2713470675010145   T   T   T
  0.2500000000000000  0.0000000000000000  0.1853799969999983   F   F   F
  0.2506134315891012  0.9997175113366008  0.3535783873389053   T   T   T
  0.3750000000000000  0.1250000000000000  0.0986400020000033   F   F   F
  0.3757651054314851  0.1255250078149270  0.2712230442450279   T   T   T
  0.5000000000000000  0.0000000000000000  0.1853799969999983   F   F   F
  0.5001986265482995  0.0003742818507823  0.3540229478265736   T   T   T
  0.6250000000000000  0.1250000000000000  0.0986400020000033   F   F   F
  0.6241452388404266  0.1260559547651560  0.2718020413946473   T   T   T
  0.7500000000000000  0.0000000000000000  0.1853799969999983   F   F   F
  0.7504760527954297  0.0005911549035387  0.3537067231335613   T   T   T
  0.8750000000000000  0.1250000000000000  0.0986400020000033   F   F   F
  0.8755032981654879  0.1245144720647086  0.2704918002408137   T   T   T
  0.0000000000000000  0.2500000000000000  0.1853799969999983   F   F   F
 -0.0002306848458653  0.2497345714439967  0.3532466666592800   T   T   T
  0.1250000000000000  0.3750000000000000  0.0986400020000033   F   F   F
  0.1251914324393616  0.3749281565156903  0.2706774420277667   T   T   T
  0.2500000000000000  0.2500000000000000  0.1853799969999983   F   F   F
  0.2504276405245252  0.2487244585619951  0.3567525011200443   T   T   T
  0.3750000000000000  0.3750000000000000  0.0986400020000033   F   F   F
  0.3757385669395737  0.3749860271437933  0.2681552115906982   T   T   T
  0.5000000000000000  0.2500000000000000  0.1853799969999983   F   F   F
  0.5025310367242012  0.2539133563354431  0.3617725505120537   T   T   T
  0.6250000000000000  0.3750000000000000  0.0986400020000033   F   F   F
  0.6249037899520805  0.3749700199331165  0.2694758109986675   T   T   T
  0.7500000000000000  0.2500000000000000  0.1853799969999983   F   F   F
  0.7519569831043825  0.2497328184449134  0.3561213208589572   T   T   T
  0.8750000000000000  0.3750000000000000  0.0986400020000033   F   F   F
  0.8759453189347076  0.3749662016057153  0.2703461636680481   T   T   T
  0.0000000000000000  0.5000000000000000  0.1853799969999983   F   F   F
  0.9995304573618023  0.5001187884412773  0.3533189400107776   T   T   T
  0.1250000000000000  0.6250000000000000  0.0986400020000033   F   F   F
  0.1261999231979510  0.6243244595269222  0.2714015097604328   T   T   T
  0.2500000000000000  0.5000000000000000  0.1853799969999983   F   F   F
  0.2502510383719594  0.5009047976699371  0.3568226024458228   T   T   T
  0.3750000000000000  0.6250000000000000  0.0986400020000033   F   F   F
  0.3757002896643026  0.6244026709168646  0.2712508817544391   T   T   T
  0.5000000000000000  0.5000000000000000  0.1853799969999983   F   F   F
  0.5023783881852204  0.4963192965009058  0.3617744729455351   T   T   T
  0.6250000000000000  0.6250000000000000  0.0986400020000033   F   F   F
  0.6240462360776059  0.6240614344491985  0.2716980229501123   T   T   T
  0.7500000000000000  0.5000000000000000  0.1853799969999983   F   F   F
  0.7517502636909507  0.5004413657023952  0.3561581626857370   T   T   T
  0.8750000000000000  0.6250000000000000  0.0986400020000033   F   F   F
  0.8755263475965475  0.6255527681175640  0.2704431511123003   T   T   T
  0.0000000000000000  0.7500000000000000  0.1853799969999983   F   F   F
  0.0002947215019859  0.7493694270522274  0.3536868790614866   T   T   T
  0.1250000000000000  0.8750000000000000  0.0986400020000033   F   F   F
  0.1251626267126200  0.8748883055915632  0.2709754432071749   T   T   T
  0.2500000000000000  0.7500000000000000  0.1853799969999983   F   F   F
  0.2506852247592901  0.7502783527102760  0.3535926215053515   T   T   T
  0.3750000000000000  0.8750000000000000  0.0986400020000033   F   F   F
  0.3753639288183981  0.8749956790955481  0.2710332199228035   T   T   T
  0.5000000000000000  0.7500000000000000  0.1853799969999983   F   F   F
  0.5003512779287500  0.7495581046648496  0.3540407301500901   T   T   T
  0.6250000000000000  0.8750000000000000  0.0986400020000033   F   F   F
  0.6252285050405105  0.8749663061598941  0.2712182564317706   T   T   T
  0.7500000000000000  0.7500000000000000  0.1853799969999983   F   F   F
  0.7505923449475957  0.7495210138381662  0.3536913480098478   T   T   T
  0.8750000000000000  0.8750000000000000  0.0986400020000033   F   F   F
  0.8750806107268907  0.8750028888599845  0.2710762081955815   T   T   T
  0.6395558048268871  0.3750412906057592  0.3982286189912453   T   T   T
  0.3574551632640415  0.3749850887081405  0.4017910395947372   T   T   T
  0.6360605030027965  0.3751070458374046  0.4530181605211062   T   T   T

Cu(211)  *CHO→ *CH + *O
IS
Cu   C    O    H
   1.00000000000000
    12.5907001494999999    0.0000000000000000    0.0000000000000000
     0.0000000000000000    7.7101998328999999    0.0000000000000000
     0.0000000000000000    0.0000000000000000   20.9353008269999989
   Cu   C    O    H
    54     1     1     1
Selective dynamics
Direct
  0.1666699949999995  0.0000000000000000  0.0955300030000004   F   F   F
  0.0000000000000000  0.0000000000000000  0.1664099990000025   F   F   F
  0.3342007502258157  0.0004717928074094  0.2343825337802244   T   T   T
  0.1697813840731704  0.0002939607085517  0.3054214131464371   T   T   T
  0.9977741828129415  0.0003851339080037  0.3676836939306308   T   T   T
  0.3333300050000005  0.1666699949999995  0.1309700010000014   F   F   F
  0.0044382427393654  0.1671777654608256  0.2689653277286519   T   T   T
  0.1663723281814830  0.1670191843997896  0.1983427037822326   T   T   T
  0.3338587687446221  0.1676563971688777  0.3362990261993604   T   T   T
  0.6666700239999983  0.0000000000000000  0.0955300030000004   F   F   F
  0.5000000000000000  0.0000000000000000  0.1664099990000025   F   F   F
  0.8340887365992565  0.0004103669506871  0.2341104939294132   T   T   T
  0.6705813564694195  0.0005060762572925  0.3039342989812576   T   T   T
  0.5020273494969794  0.9933375020510024  0.3716434126484478   T   T   T
  0.8333299760000017  0.1666699949999995  0.1309700010000014   F   F   F
  0.5040892172043651  0.1664268388981054  0.2702213537262333   T   T   T
  0.6660067688169899  0.1673533858331347  0.1981265541258760   T   T   T
  0.8338990315199752  0.1671139170784423  0.3371662422354119   T   T   T
  0.1666699949999995  0.3333300050000005  0.0955300030000004   F   F   F
  0.0000000000000000  0.3333300050000005  0.1664099990000025   F   F   F
  0.3346388544827586  0.3339974492843004  0.2343844861751105   T   T   T
  0.1698189834941717  0.3340977671113594  0.3053032444334131   T   T   T
  0.9978166826219719  0.3336675618045652  0.3677843210659955   T   T   T
  0.3333300050000005  0.5000000000000000  0.1309700010000014   F   F   F
  0.0041654850467061  0.5005210304349010  0.2690742142021069   T   T   T
  0.1662420546606609  0.5001446585495342  0.1983680817310798   T   T   T
  0.3333710735939262  0.5012627371334243  0.3369701515886798   T   T   T
  0.6666700239999983  0.3333300050000005  0.0955300030000004   F   F   F
  0.5000000000000000  0.3333300050000005  0.1664099990000025   F   F   F
  0.8342957845778490  0.3336766916635937  0.2342548815740706   T   T   T
  0.6698085490165940  0.3338463826331997  0.3049367063739266   T   T   T
  0.4996790556447916  0.3413799415138507  0.3714714294037803   T   T   T
  0.8333299760000017  0.5000000000000000  0.1309700010000014   F   F   F
  0.5039333362845080  0.4980977227052082  0.2693142580654957   T   T   T
  0.6659559340880178  0.5002689589406404  0.1983659956638202   T   T   T
  0.8337080804096205  0.5004870735880719  0.3372831394930406   T   T   T
  0.1666699949999995  0.6666700239999983  0.0955300030000004   F   F   F
  0.0000000000000000  0.6666700239999983  0.1664099990000025   F   F   F
  0.3339752818839373  0.6673153538427461  0.2341216313333986   T   T   T
  0.1693952483409160  0.6679266189069955  0.3054096092315894   T   T   T
  0.9975646351707937  0.6675863366121566  0.3677473021470619   T   T   T
  0.3333300050000005  0.8333299760000017  0.1309700010000014   F   F   F
  0.0037541592343394  0.8336889966541104  0.2688914602839896   T   T   T
  0.1661538721471972  0.8337669165018970  0.1984364036673957   T   T   T
  0.3342987264849246  0.8343582372436446  0.3369560764092930   T   T   T
  0.6666700239999983  0.6666700239999983  0.0955300030000004   F   F   F
  0.5000000000000000  0.6666700239999983  0.1664099990000025   F   F   F
  0.8337508655094151  0.6669100154671727  0.2342850116500257   T   T   T
  0.6694035836486462  0.6668005286982490  0.3052616967091077   T   T   T
  0.4976701605788778  0.6670892968157723  0.3676304725014331   T   T   T
  0.8333299760000017  0.8333299760000017  0.1309700010000014   F   F   F
  0.5042444304854082  0.8371216611942500  0.2699454247079826   T   T   T
  0.6658310373241283  0.8327918997641161  0.1979392956738559   T   T   T
  0.8336907582335725  0.8337980112409984  0.3373581203688871   T   T   T
  0.5108803050584084  0.2430677987975317  0.4553570813759140   T   T   T
  0.5156187748442157  0.0827082302671686  0.4648039864382273   T   T   T
  0.5162709283035017  0.3252440570607750  0.4991353382544008   T   T   T
TS
Cu   C    O    H
   1.00000000000000
    12.5907001494999999    0.0000000000000000    0.0000000000000000
     0.0000000000000000    7.7101998328999999    0.0000000000000000
     0.0000000000000000    0.0000000000000000   20.9353008269999989
   Cu   C    O    H
    54     1     1     1
Selective dynamics
Direct
  0.1661921511952045  0.0009318986432376  0.0946712199996327   F   F   F
  0.9996607131095843  0.0010288999690147  0.1658185260595815   F   F   F
  0.3346525066091510  0.0063431132960937  0.2350874591364535   T   T   T
  0.1692155059335527  0.0047028168044735  0.3032841544303843   T   T   T
  0.9985536137885221  0.0023996745058670  0.3670308481598220   T   T   T
  0.3330416572545828  0.1674831265430825  0.1296809525561287   F   F   F
  0.0028478742730481  0.1679057189549994  0.2678582327281947   T   T   T
  0.1662020397080174  0.1684040892266316  0.1965708835930750   T   T   T
  0.3284681497120434  0.1770676055246649  0.3436848231948405   T   T   T
  0.6665443706802563  0.0014620416722479  0.0949596610767784   F   F   F
  0.4997620110867586  0.0017370125057283  0.1657931985015892   F   F   F
  0.8319083003413471  0.0021467545799414  0.2341682217580470   T   T   T
  0.6678841581467337  0.0035423642504327  0.3056122433120023   T   T   T
  0.4943474592767637 -0.0078069882992423  0.3698172102623276   T   T   T
  0.8332104703829798  0.1677642047856055  0.1303152209072067   F   F   F
  0.5050987176043276  0.1684391441660045  0.2684730543449863   T   T   T
  0.6657504168802219  0.1673750814728509  0.1965227118611046   T   T   T
  0.8348138230646792  0.1686968077689930  0.3372296566021877   T   T   T
  0.1662155191314411  0.3343229910110139  0.0944015890583643   F   F   F
  0.9997072357129468  0.3344345336445187  0.1655060490193279   F   F   F
  0.3350651995110107  0.3336682618285726  0.2347306218530115   T   T   T
  0.1668508057547097  0.3337259353194749  0.3017691278968619   T   T   T
  0.9985355623238096  0.3351057424546673  0.3668617933756189   T   T   T
  0.3330923766241227  0.5018533867285342  0.1294713413238426   F   F   F
  0.0031735583739651  0.5030151923481201  0.2679226973662870   T   T   T
  0.1665830484175672  0.5011296389889510  0.1964267131760091   T   T   T
  0.3201361776642608  0.5056857456585605  0.3386750885508706   T   T   T
  0.6670090377654246  0.3347758385826580  0.0945194982108433   F   F   F
  0.4999900732484618  0.3350675159867365  0.1646419647721657   F   F   F
  0.8369588857013868  0.3354832337855690  0.2320355790075693   T   T   T
  0.6787398931801412  0.3370204659508724  0.2982213762709525   T   T   T
  0.5361731366240082  0.3312255277770687  0.3708761949665306   T   T   T
  0.8332913677573117  0.5015858158619722  0.1301749291514085   F   F   F
  0.5063085186554486  0.4965370513550734  0.2667521285177015   T   T   T
  0.6667791525483704  0.5044242869524181  0.1959930871984900   T   T   T
  0.8353409374689099  0.5029028596730151  0.3371211519079160   T   T   T
  0.1661994026474076  0.6681739355432157  0.0945401940633133   F   F   F
  0.9996533968756933  0.6681460548675489  0.1656637243187191   F   F   F
  0.3341164755548827  0.6665079586806214  0.2336166922515331   T   T   T
  0.1663984242906930  0.6722605508583815  0.3016757810695944   T   T   T
  0.9984345673175015  0.6697397369225784  0.3670026115509877   T   T   T
  0.3330277880150020  0.8350273832722550  0.1300894230753897   F   F   F
  0.0021989927022315  0.8360683658247415  0.2678773024599963   T   T   T
  0.1663823598664462  0.8362940471277399  0.1967433080814721   T   T   T
  0.3298144447359660  0.8363233291516650  0.3351777710594532   T   T   T
  0.6667827008460421  0.6687485934700207  0.0947538355989934   F   F   F
  0.4999182054894575  0.6696692434224971  0.1651835718685035   F   F   F
  0.8325485747892098  0.6688359428825923  0.2342434125069820   T   T   T
  0.6673323831224661  0.6676796875007533  0.3062694991381461   T   T   T
  0.4906988065140643  0.6514177028868249  0.3699842635632319   T   T   T
  0.8330106456035864  0.8348594149399492  0.1305256246365474   F   F   F
  0.5025907004022108  0.8310292668959693  0.2702151284383243   T   T   T
  0.6646176050867860  0.8351498827529898  0.1987304902750122   T   T   T
  0.8337244779130644  0.8357720862228242  0.3372698115022126   T   T   T
  0.4097090441497551  0.4377955447625324  0.4074557921016481   T   T   T
  0.4331100723546064  0.1900578488892641  0.4173420511139249   T   T   T
  0.3911653056515720  0.4449196471689541  0.4585430690150050   T   T   T
FS
Cu   C    O    H
   1.00000000000000
    12.5907001494999999    0.0000000000000000    0.0000000000000000
     0.0000000000000000    7.7101998328999999    0.0000000000000000
     0.0000000000000000    0.0000000000000000   20.9353008269999989
   Cu   C    O    H
    54     1     1     1
Selective dynamics
Direct
  0.1666699949999995  0.0000000000000000  0.0955300030000004   F   F   F
  0.0000000000000000  0.0000000000000000  0.1664099990000025   F   F   F
  0.3331534002376360 -0.0041928794601706  0.2367232631834345   T   T   T
  0.1696444139896842 -0.0056746858713349  0.3053319690006874   T   T   T
 -0.0024816188355385 -0.0023390946211620  0.3680830346453767   T   T   T
  0.3333300050000005  0.1666699949999995  0.1309700010000014   F   F   F
  0.0008596705050936  0.1638388374671773  0.2686018697269646   T   T   T
  0.1653633208565337  0.1641222577715424  0.1977547531327820   T   T   T
  0.3276132382046405  0.1671248136378033  0.3363508272327880   T   T   T
  0.6666700239999983  0.0000000000000000  0.0955300030000004   F   F   F
  0.5000000000000000  0.0000000000000000  0.1664099990000025   F   F   F
  0.8317464095572547 -0.0019325377880205  0.2343888786380467   T   T   T
  0.6687690081842302 -0.0098401958169408  0.3059144235199626   T   T   T
  0.4967311913320043  0.0302530655952660  0.3695056617968953   T   T   T
  0.8333299760000017  0.1666699949999995  0.1309700010000014   F   F   F
  0.4974556239464304  0.1748339748050490  0.2668682099134163   T   T   T
  0.6648604151698649  0.1651668450747500  0.1999104374107216   T   T   T
  0.8347332153360637  0.1633907354503275  0.3373489010794211   T   T   T
  0.1666699949999995  0.3333300050000005  0.0955300030000004   F   F   F
  0.0000000000000000  0.3333300050000005  0.1664099990000025   F   F   F
  0.3318244373140529  0.3346360849553761  0.2337468796459571   T   T   T
  0.1627209419822019  0.3270733750729545  0.3021937947453501   T   T   T
  0.9959300831711834  0.3319943422297017  0.3680073248091946   T   T   T
  0.3333300050000005  0.5000000000000000  0.1309700010000014   F   F   F
  0.0015701571052978  0.4986332520969063  0.2688738617237719   T   T   T
  0.1659049659313998  0.4998791861198251  0.1981782437008255   T   T   T
  0.3155126791124084  0.4926843080212499  0.3364964529332907   T   T   T
  0.6666700239999983  0.3333300050000005  0.0955300030000004   F   F   F
  0.5000000000000000  0.3333300050000005  0.1664099990000025   F   F   F
  0.8309169616011561  0.3322631527971317  0.2348582666651827   T   T   T
  0.6662814502758481  0.3307311033507243  0.3086647324279528   T   T   T
  0.4855797160907908  0.3997871913941746  0.3822751921434223   T   T   T
  0.8333299760000017  0.5000000000000000  0.1309700010000014   F   F   F
  0.5032026425405490  0.5059029862774727  0.2697109775873393   T   T   T
  0.6654549013427055  0.4962704355147556  0.1987427279205084   T   T   T
  0.8343401253720805  0.4990457357419408  0.3372068201005881   T   T   T
  0.1666699949999995  0.6666700239999983  0.0955300030000004   F   F   F
  0.0000000000000000  0.6666700239999983  0.1664099990000025   F   F   F
  0.3335694969001218  0.6677346518358850  0.2347062025221194   T   T   T
  0.1656847796216939  0.6688902747773222  0.3038453814840413   T   T   T
  0.9964874499723735  0.6653900537597077  0.3681312575778347   T   T   T
  0.3333300050000005  0.8333299760000017  0.1309700010000014   F   F   F
  0.0024146347587450  0.8328674780250034  0.2689149687759869   T   T   T
  0.1665624752581696  0.8331630148783383  0.1982742561341227   T   T   T
  0.3419665728758752  0.8215032960037115  0.3454208293146403   T   T   T
  0.6666700239999983  0.6666700239999983  0.0955300030000004   F   F   F
  0.5000000000000000  0.6666700239999983  0.1664099990000025   F   F   F
  0.8355699596551583  0.6657919530897126  0.2329522558981282   T   T   T
  0.6755182238744186  0.6650257335068874  0.3003505882806666   T   T   T
  0.5313098061711372  0.7176263039568137  0.3721510188918595   T   T   T
  0.8333299760000017  0.8333299760000017  0.1309700010000014   F   F   F
  0.5035225237474675  0.8412123689600218  0.2681436465330639   T   T   T
  0.6652573259975797  0.8334056500334958  0.1973487929613827   T   T   T
  0.8336862640813879  0.8308853959409290  0.3379891794306309   T   T   T
  0.3987690832411001  0.6149076400869973  0.3981808898397922   T   T   T
  0.5894168336804252  0.2229132128159953  0.3827970740195979   T   T   T
  0.3720682320511310  0.6224403445208894  0.4483576419900087   T   T   T

Ni(211)  *CHO→ *CH + *O
IS
Ni   C    O    H
   1.00000000000000
    12.1852998734000000    0.0000000000000000    0.0000000000000000
     0.0000000000000000    7.4619998931999998    0.0000000000000000
     0.0000000000000000    0.0000000000000000   20.7441997528000002
   Ni   C    O    H
    54     1     1     1
Selective dynamics
Direct
  0.1666699949999995  0.0000000000000000  0.0964099990000022   F   F   F
  0.0000000000000000  0.0000000000000000  0.1656399969999995   F   F   F
  0.3327824261350431  0.0004447212112359  0.2329370645312067   T   T   T
  0.1659754245178926  0.0004051286451179  0.3025278704512016   T   T   T
  0.9972235735932039  0.0010822959751753  0.3644910943969159   T   T   T
  0.3333300050000005  0.1666699949999995  0.1310299929999985   F   F   F
  0.0008404281417542  0.1675197543515053  0.2662977797719135   T   T   T
  0.1658569674466980  0.1668456204185186  0.1977015829597930   T   T   T
  0.3305079191372894  0.1688282634313069  0.3335745663826695   T   T   T
  0.6666700239999983  0.0000000000000000  0.0964099990000022   F   F   F
  0.5000000000000000  0.0000000000000000  0.1656399969999995   F   F   F
  0.8317884102541392  0.0005242723788421  0.2321635791950557   T   T   T
  0.6659335964713842  0.0009882902059525  0.3027359000811567   T   T   T
  0.4931835965550986  0.0006485815619613  0.3637482104002899   T   T   T
  0.8333299760000017  0.1666699949999995  0.1310299929999985   F   F   F
  0.5003222883179278  0.1675598038444537  0.2662718096535601   T   T   T
  0.6651045983622984  0.1675454320575719  0.1978090229136838   T   T   T
  0.8333281961582283  0.1637607775863037  0.3335267841186269   T   T   T
  0.1666699949999995  0.3333300050000005  0.0964099990000022   F   F   F
  0.0000000000000000  0.3333300050000005  0.1656399969999995   F   F   F
  0.3319473364220941  0.3337713379541608  0.2327230626607133   T   T   T
  0.1655826184492639  0.3336620889143043  0.3029375799025184   T   T   T
  0.9972705528811771  0.3331101636250903  0.3648333899890732   T   T   T
  0.3333300050000005  0.5000000000000000  0.1310299929999985   F   F   F
  0.9983254318974149  0.5006495404425955  0.2673651523348896   T   T   T
  0.1650248028451111  0.5002016240472408  0.1977856374514506   T   T   T
  0.3283526830975159  0.5006946038027864  0.3335646420192802   T   T   T
  0.6666700239999983  0.3333300050000005  0.0964099990000022   F   F   F
  0.5000000000000000  0.3333300050000005  0.1656399969999995   F   F   F
  0.8318962188950610  0.3348596736737985  0.2329758114056406   T   T   T
  0.6665199415617598  0.3339663699186597  0.3047208864831188   T   T   T
  0.4941219383084264  0.3285779148575768  0.3676859154693466   T   T   T
  0.8333299760000017  0.5000000000000000  0.1310299929999985   F   F   F
  0.4982242786271309  0.5004502888552403  0.2660848202238588   T   T   T
  0.6654175691434008  0.5004957636599990  0.1975355399920229   T   T   T
  0.8317120259555246  0.5011229800870269  0.3393421213986076   T   T   T
  0.1666699949999995  0.6666700239999983  0.0964099990000022   F   F   F
  0.0000000000000000  0.6666700239999983  0.1656399969999995   F   F   F
  0.3318882334196295  0.6670202910545072  0.2327044628442625   T   T   T
  0.1655345798917856  0.6672090493099849  0.3029455801243566   T   T   T
  0.9972482208795984  0.6690728742212706  0.3648541952751534   T   T   T
  0.3333300050000005  0.8333299760000017  0.1310299929999985   F   F   F
  0.0008203729250203  0.8336135640934725  0.2663340618716700   T   T   T
  0.1658522810772597  0.8335967167245409  0.1976648754944302   T   T   T
  0.3305084264844677  0.8322247100832235  0.3335756967719967   T   T   T
  0.6666700239999983  0.6666700239999983  0.0964099990000022   F   F   F
  0.5000000000000000  0.6666700239999983  0.1656399969999995   F   F   F
  0.8318237685327733  0.6661665226474942  0.2329757086064022   T   T   T
  0.6662415639998978  0.6688841992700865  0.3044893774709083   T   T   T
  0.4941423291061949  0.6726365467846936  0.3676981870897668   T   T   T
  0.8333299760000017  0.8333299760000017  0.1310299929999985   F   F   F
  0.5001717298570114  0.8337067034482624  0.2662381934278251   T   T   T
  0.6650558901555081  0.8334348330290750  0.1977834418754877   T   T   T
  0.8333529263906704  0.8388712887886750  0.3334997660999194   T   T   T
  0.6800860244603288  0.5023770606288759  0.3755578933663016   T   T   T
  0.5915589289580454  0.5002654024839283  0.4145512851565091   T   T   T
  0.7583894464406098  0.5068223508865931  0.4097491718571839   T   T   T
TS
Ni   C    O    H
   1.00000000000000
    12.1852998734000000    0.0000000000000000    0.0000000000000000
     0.0000000000000000    7.4619998931999998    0.0000000000000000
     0.0000000000000000    0.0000000000000000   20.7441997528000002
   Ni   C    O    H
    54     1     1     1
Selective dynamics
Direct
  0.1663559932223038  0.9999634290164749  0.0963689638051690   F   F   F
  0.9998400286334359  0.9998981818884758  0.1657581016083114   F   F   F
  0.3329354509917287  0.0002406863097503  0.2321221763959284   T   T   T
  0.1653260460583136  0.0003980314924687  0.3019577127618207   T   T   T
  0.9965442668936104  0.0005329159584410  0.3641750358697650   T   T   T
  0.3330059184840763  0.1668160080671441  0.1307951695414573   F   F   F
  0.0005496778671505  0.1670449525092739  0.2660372996760812   T   T   T
  0.1657145249919001  0.1667707296625972  0.1973947367866369   T   T   T
  0.3295722103227183  0.1673153842977999  0.3326174575515613   T   T   T
  0.6669033878003816  0.9999657118130258  0.0960853955110181   F   F   F
  0.4998798984594757  0.9999311233693646  0.1649024006393205   F   F   F
  0.8312591213341503  0.0002268749326249  0.2320500927960200   T   T   T
  0.6657411981313159  0.0005806949679788  0.3027039551707832   T   T   T
  0.4926230914128854  0.0004448397328685  0.3634807871708479   T   T   T
  0.8334418559633647  0.1667517298035435  0.1309625003625143   F   F   F
  0.5005263685981194  0.1675541785580047  0.2661720069327067   T   T   T
  0.6648507113288095  0.1678066115940525  0.1980614561895153   T   T   T
  0.8328861916538056  0.1634540542339117  0.3335731699597651   T   T   T
  0.1663582638923415  0.3333889980453648  0.0964148550924051   F   F   F
  0.9997671686511609  0.3334416765367578  0.1658400611024362   F   F   F
  0.3325153464153442  0.3330109228020089  0.2321009955580756   T   T   T
  0.1655376767842734  0.3328613523728942  0.3022479413589249   T   T   T
  0.9969308975312270  0.3331825397629684  0.3639177804532220   T   T   T
  0.3330503672168419  0.4999944142600512  0.1308988034213456   F   F   F
  1.0010896332127539  0.5002596037717086  0.2660227142495616   T   T   T
  0.1661053372107588  0.5001303884378567  0.1973155951768028   T   T   T
  0.3266725927053000  0.5003861881085593  0.3319327814670712   T   T   T
  0.6668065537466248  0.3333823454125664  0.0961671782879847   F   F   F
  0.4998683244382889  0.3333735139636005  0.1651771892873128   F   F   F
  0.8315612397339595  0.3339369880118118  0.2325288646430163   T   T   T
  0.6655444299812654  0.3330416471453848  0.3078800394611816   T   T   T
  0.4927156467281850  0.3262303892172518  0.3678181041293155   T   T   T
  0.8333505042182168  0.4999903102846517  0.1310149140297625   F   F   F
  0.4983400336897848  0.5002756807784534  0.2652961672748476   T   T   T
  0.6652520485111162  0.5002730023568146  0.1977104163902142   T   T   T
  0.8340689648890682  0.5005887361473903  0.3356839946610231   T   T   T
  0.1663664332929855  0.6665706480200058  0.0964091245214505   F   F   F
  0.9997615636852544  0.6665151123957500  0.1658329423772855   F   F   F
  0.3324844281043050  0.6675118441847117  0.2320896925708522   T   T   T
  0.1655663473336584  0.6678910604522379  0.3021955384353353   T   T   T
  0.9970302087486745  0.6678025394804356  0.3639104818494286   T   T   T
  0.3330119309068635  0.8331569203373945  0.1307828325921889   F   F   F
  0.0005360963087366  0.8335284432048156  0.2660381189680974   T   T   T
  0.1657354036666329  0.8335456614071550  0.1973816369368414   T   T   T
  0.3296296796141185  0.8334380732060821  0.3326149795303669   T   T   T
  0.6667987879071191  0.6666284079453888  0.0961725929073509   F   F   F
  0.4998702466368101  0.6665803831743062  0.1651847695509403   F   F   F
  0.8315735576364855  0.6665780042779863  0.2324643867564652   T   T   T
  0.6654613689700032  0.6685520852413256  0.3075782908717527   T   T   T
  0.4927721924030641  0.6744373175878995  0.3677788182421345   T   T   T
  0.8334320284353112  0.8332215962896612  0.1309573220190003   F   F   F
  0.5004415670732015  0.8332103324581703  0.2661562452573262   T   T   T
  0.6648164294708258  0.8329206053149240  0.1980311755534052   T   T   T
  0.8329339560886412  0.8375605921829783  0.3335749935309598   T   T   T
  0.6879112896986539  0.5015697253087168  0.3734344675258855   T   T   T
  0.5499381216861554  0.5002516165223811  0.4185001889176612   T   T   T
  0.7237212046405367  0.5031541070951022  0.4222289452204089   T   T   T
FS
Ni   C    O    H
   1.00000000000000
    12.1852998734000000    0.0000000000000000    0.0000000000000000
     0.0000000000000000    7.4619998931999998    0.0000000000000000
     0.0000000000000000    0.0000000000000000   20.7441997528000002
   Ni   C    O    H
    54     1     1     1
Selective dynamics
Direct
  0.1666699949999995  0.0000000000000000  0.0964099990000022   F   F   F
  0.0000000000000000  0.0000000000000000  0.1656399969999995   F   F   F
  0.3339631282876273  0.0005231981146809  0.2318740239377237   T   T   T
  0.1670325188277059  0.0007117154861328  0.3021354884183611   T   T   T
  0.9985392273087728  0.0006142582153632  0.3642539288865966   T   T   T
  0.3333300050000005  0.1666699949999995  0.1310299929999985   F   F   F
  0.0019475903019965  0.1674370159556024  0.2662873545564454   T   T   T
  0.1664818612679306  0.1675393535505622  0.1976626681688638   T   T   T
  0.3311240186957224  0.1638858415564476  0.3324472915125679   T   T   T
  0.6666700239999983  0.0000000000000000  0.0964099990000022   F   F   F
  0.5000000000000000  0.0000000000000000  0.1656399969999995   F   F   F
  0.8328032657943346  0.0004321219808419  0.2327197535201389   T   T   T
  0.6675211151445348  0.0007614461927550  0.3029444888520034   T   T   T
  0.4967884706502158  0.0012064468947203  0.3642391296841834   T   T   T
  0.8333299760000017  0.1666699949999995  0.1310299929999985   F   F   F
  0.5024730859989817  0.1678128574794233  0.2666731935086573   T   T   T
  0.6660400527420420  0.1674039940282619  0.1979706168723492   T   T   T
  0.8344592754963347  0.1636783492619894  0.3342827954603780   T   T   T
  0.1666699949999995  0.3333300050000005  0.0964099990000022   F   F   F
  0.0000000000000000  0.3333300050000005  0.1656399969999995   F   F   F
  0.3333041507100692  0.3361814526009493  0.2337551735034014   T   T   T
  0.1666367890302449  0.3349056035801365  0.3026251688248437   T   T   T
  0.9968559843691511  0.3352859415074807  0.3640946860284328   T   T   T
  0.3333300050000005  0.5000000000000000  0.1310299929999985   F   F   F
  0.0015410860010607  0.5004982692080622  0.2661963615019116   T   T   T
  0.1668184661996160  0.5003209066150056  0.1973114142426765   T   T   T
  0.3272147219153069  0.5011564782575426  0.3392713395609290   T   T   T
  0.6666700239999983  0.3333300050000005  0.0964099990000022   F   F   F
  0.5000000000000000  0.3333300050000005  0.1656399969999995   F   F   F
  0.8329317033655841  0.3348239105801150  0.2329644810485542   T   T   T
  0.6668405851051566  0.3310709283757451  0.3060785467424651   T   T   T
  0.4954718524113382  0.3297493372214261  0.3678912311074977   T   T   T
  0.8333299760000017  0.5000000000000000  0.1310299929999985   F   F   F
  0.5010470076209486  0.5005135256327475  0.2652243912145326   T   T   T
  0.6664014934263548  0.5002408308296871  0.1973707800026760   T   T   T
  0.8311050965062554  0.5007356328350862  0.3379918173826127   T   T   T
  0.1666699949999995  0.6666700239999983  0.0964099990000022   F   F   F
  0.0000000000000000  0.6666700239999983  0.1656399969999995   F   F   F
  0.3333409324288069  0.6647386949364141  0.2337583692361633   T   T   T
  0.1667178267369881  0.6668887181006926  0.3024819715049549   T   T   T
  0.9970077176452457  0.6662206845124529  0.3640549968126633   T   T   T
  0.3333300050000005  0.8333299760000017  0.1310299929999985   F   F   F
  0.0019896401245389  0.8337430858088950  0.2662559001595551   T   T   T
  0.1665311836277467  0.8332983214401453  0.1976149573045335   T   T   T
  0.3313223440016823  0.8382044680327340  0.3324662912437946   T   T   T
  0.6666700239999983  0.6666700239999983  0.0964099990000022   F   F   F
  0.5000000000000000  0.6666700239999983  0.1656399969999995   F   F   F
  0.8330667920358829  0.6661619970975007  0.2328259226143164   T   T   T
  0.6670204424801657  0.6709228718409518  0.3055726700207334   T   T   T
  0.4961990902706966  0.6723772528099954  0.3677447702725083   T   T   T
  0.8333299760000017  0.8333299760000017  0.1310299929999985   F   F   F
  0.5024762419162827  0.8336594356351195  0.2666042122380710   T   T   T
  0.6660456992062835  0.8335973897963890  0.1978632223342905   T   T   T
  0.8345349722278022  0.8377012192493766  0.3343009501506606   T   T   T
  0.6872446887631632  0.5021692566768120  0.3701873192246776   T   T   T
  0.4185484220947521  0.5017082075596005  0.4130593801427939   T   T   T
  0.6763400981604433  0.5033625267166352  0.4228556798469528   T   T   T

Cu(100)  *COH + 4H2O  → *C + OH- + 4H2O
IS
Cu  C  O  H
   1.00000000000000
    10.2238998412999997    0.0000000000000000    0.0000000000000000
     0.0000000000000000   10.2238998412999997    0.0000000000000000
     0.0000000000000000    0.0000000000000000   30.4220008849999992
   Cu   C    O    H
    64     1     5     9
Selective dynamics
Direct
  0.0000000000000000  0.0000100000000032  0.3090299959999996   F   F   F
  0.9999160038851258  0.0002902070058184  0.4250782814916434   T   T   T
  0.1250000000000000  0.1250099989999995  0.2496200049999970   F   F   F
  0.1253244249424696  0.1251104679223118  0.3676304155974108   T   T   T
  0.2500000000000000  0.0000100000000032  0.3090299959999996   F   F   F
  0.2504864473162129  0.0006327368403518  0.4251368132585185   T   T   T
  0.3750000000000000  0.1250099989999995  0.2496200049999970   F   F   F
  0.3770718668723561  0.1270869198340137  0.3684478953468115   T   T   T
  0.5000000000000000  0.0000100000000032  0.3090299959999996   F   F   F
  0.5004051258069637  0.0003758541057977  0.4251207676912259   T   T   T
  0.6250000000000000  0.1250099989999995  0.2496200049999970   F   F   F
  0.6250090237061841  0.1264888981763690  0.3678744120900177   T   T   T
  0.7500000000000000  0.0000100000000032  0.3090299959999996   F   F   F
  0.7498689970324719  0.9998850492444120  0.4250111286424740   T   T   T
  0.8750000000000000  0.1250099989999995  0.2496200049999970   F   F   F
  0.8736979446592485  0.1263223423951061  0.3681753424802992   T   T   T
  0.0000000000000000  0.2500100139999972  0.3090299959999996   F   F   F
  0.0004588293876893  0.2501875209661293  0.4250078159656283   T   T   T
  0.1250000000000000  0.3750100139999972  0.2496200049999970   F   F   F
  0.1252578285927157  0.3749597337048201  0.3674816498558187   T   T   T
  0.2500000000000000  0.2500100139999972  0.3090299959999996   F   F   F
  0.2505246940666268  0.2505008441672132  0.4251867347653757   T   T   T
  0.3750000000000000  0.3750100139999972  0.2496200049999970   F   F   F
  0.3768140460427674  0.3749115305455888  0.3680518276530549   T   T   T
  0.5000000000000000  0.2500100139999972  0.3090299959999996   F   F   F
  0.5023904374975245  0.2517992669267173  0.4287476646030441   T   T   T
  0.6250000000000000  0.3750100139999972  0.2496200049999970   F   F   F
  0.6249357038521879  0.3748709468299651  0.3647055593980895   T   T   T
  0.7500000000000000  0.2500100139999972  0.3090299959999996   F   F   F
  0.7495989827856064  0.2504058087502301  0.4279330432686592   T   T   T
  0.8750000000000000  0.3750100139999972  0.2496200049999970   F   F   F
  0.8737922482928582  0.3745933891079360  0.3678350431187951   T   T   T
  0.0000000000000000  0.5000100139999972  0.3090299959999996   F   F   F
  0.9999872073846916  0.4997026065888193  0.4249178586276869   T   T   T
  0.1250000000000000  0.6250100139999972  0.2496200049999970   F   F   F
  0.1250381923121964  0.6249982187967760  0.3675889242105512   T   T   T
  0.2500000000000000  0.5000100139999972  0.3090299959999996   F   F   F
  0.2501547305331329  0.4998956064411857  0.4249862174760182   T   T   T
  0.3750000000000000  0.6250100139999972  0.2496200049999970   F   F   F
  0.3761935884733418  0.6239229718680690  0.3680713654399170   T   T   T
  0.5000000000000000  0.5000100139999972  0.3090299959999996   F   F   F
  0.5009408033014395  0.5005493200794504  0.4274657518920222   T   T   T
  0.6250000000000000  0.6250100139999972  0.2496200049999970   F   F   F
  0.6247559787633890  0.6243454611909129  0.3675643429539122   T   T   T
  0.7500000000000000  0.5000100139999972  0.3090299959999996   F   F   F
  0.7488071631700279  0.4992936005033783  0.4266413342371251   T   T   T
  0.8750000000000000  0.6250100139999972  0.2496200049999970   F   F   F
  0.8737659696338156  0.6237815805750557  0.3680376364432618   T   T   T
  0.0000000000000000  0.7500100139999972  0.3090299959999996   F   F   F
  0.9996044498398220  0.7494732055700339  0.4250861769710355   T   T   T
  0.1250000000000000  0.8750100139999972  0.2496200049999970   F   F   F
  0.1250474952411267  0.8750769807032981  0.3676110594464177   T   T   T
  0.2500000000000000  0.7500100139999972  0.3090299959999996   F   F   F
  0.2502049879154455  0.7498172671859109  0.4250666569802206   T   T   T
  0.3750000000000000  0.8750100139999972  0.2496200049999970   F   F   F
  0.3750155410804936  0.8754122181296609  0.3675982337017842   T   T   T
  0.5000000000000000  0.7500100139999972  0.3090299959999996   F   F   F
  0.5001625446997338  0.7507252267233611  0.4249224536886587   T   T   T
  0.6250000000000000  0.8750100139999972  0.2496200049999970   F   F   F
  0.6249884274782218  0.8753519269803363  0.3674713030202525   T   T   T
  0.7500000000000000  0.7500100139999972  0.3090299959999996   F   F   F
  0.7497518391341345  0.7501667351647825  0.4248989100519580   T   T   T
  0.8750000000000000  0.8750100139999972  0.2496200049999970   F   F   F
  0.8750584869266120  0.8751157758319010  0.3675835494082165   T   T   T
  0.6261512780949516  0.3769324277820303  0.4587734300366790   T   T   T
  0.6299211919997774  0.3819823049979760  0.5050393096068149   T   T   T
  0.5391249569377337  0.2857669326981664  0.5841076822309006   T   T   T
  0.6728137491233355  0.0770606222501868  0.6204192892914122   T   T   T
  0.2794768937420784  0.2605756190308384  0.5963170730011385   T   T   T
  0.6093994767655744  0.4638614729007458  0.6491004568850869   T   T   T
  0.5612075261375509  0.3102667009519706  0.5535506700798152   T   T   T
  0.4417609705166115  0.2766912106677069  0.5857504839207266   T   T   T
  0.6537537296442295  0.0837942594852237  0.6516975834002636   T   T   T
  0.6241952844900212  0.1508346981453599  0.6068658677044780   T   T   T
  0.2364028635484630  0.3457012446791268  0.5965786724447568   T   T   T
  0.2344376120351797  0.2094962789876575  0.5738678012257026   T   T   T
  0.6169189959731582  0.5506000177578088  0.6361590963977193   T   T   T
  0.5852403701482487  0.4055030640678652  0.6243214566305255   T   T   T
  0.6694532058462457  0.4646277467504092  0.5143732505515359   T   T   T
TS
Cu  C  O  H
   1.00000000000000
    10.2238998412999997    0.0000000000000000    0.0000000000000000
     0.0000000000000000   10.2238998412999997    0.0000000000000000
     0.0000000000000000    0.0000000000000000   30.4220008849999992
   Cu   C    O    H
    64     1     5     9
Selective dynamics
Direct
  0.0000000000000000  0.0000100000000032  0.3090299959999996   F   F   F
  0.9996623103214404  0.0002744665665944  0.4250870084937191   T   T   T
  0.1250000000000000  0.1250099989999995  0.2496200049999970   F   F   F
  0.1251893837897740  0.1246528541228713  0.3674313214648848   T   T   T
  0.2500000000000000  0.0000100000000032  0.3090299959999996   F   F   F
  0.2504968024486232  0.0003304776164370  0.4251139701823377   T   T   T
  0.3750000000000000  0.1250099989999995  0.2496200049999970   F   F   F
  0.3759678676210854  0.1257311579590663  0.3681278176431988   T   T   T
  0.5000000000000000  0.0000100000000032  0.3090299959999996   F   F   F
  0.4999324374594281  0.9982405485496457  0.4249574972880552   T   T   T
  0.6250000000000000  0.1250099989999995  0.2496200049999970   F   F   F
  0.6248581169858838  0.1253270791889136  0.3677181004161341   T   T   T
  0.7500000000000000  0.0000100000000032  0.3090299959999996   F   F   F
  0.7502035930712196  0.9982976471085934  0.4248616123042765   T   T   T
  0.8750000000000000  0.1250099989999995  0.2496200049999970   F   F   F
  0.8742682362587004  0.1255470832223580  0.3680209220189425   T   T   T
  0.0000000000000000  0.2500100139999972  0.3090299959999996   F   F   F
  0.0012450617148261  0.2496770576277925  0.4248215046553270   T   T   T
  0.1250000000000000  0.3750100139999972  0.2496200049999970   F   F   F
  0.1252250579521998  0.3750035701896905  0.3674811989780693   T   T   T
  0.2500000000000000  0.2500100139999972  0.3090299959999996   F   F   F
  0.2490270792492169  0.2497718728996645  0.4250183923204105   T   T   T
  0.3750000000000000  0.3750100139999972  0.2496200049999970   F   F   F
  0.3760738861514881  0.3748461370773342  0.3678813837264414   T   T   T
  0.5000000000000000  0.2500100139999972  0.3090299959999996   F   F   F
  0.4970557112245331  0.2462336747002070  0.4283192337879100   T   T   T
  0.6250000000000000  0.3750100139999972  0.2496200049999970   F   F   F
  0.6249370846488702  0.3747264967199655  0.3665468722645784   T   T   T
  0.7500000000000000  0.2500100139999972  0.3090299959999996   F   F   F
  0.7528456832953481  0.2464257072269689  0.4277129581276000   T   T   T
  0.8750000000000000  0.3750100139999972  0.2496200049999970   F   F   F
  0.8742577679559744  0.3748716382542696  0.3677778272959316   T   T   T
  0.0000000000000000  0.5000100139999972  0.3090299959999996   F   F   F
  0.0010789016606481  0.5000227833684363  0.4248914489673581   T   T   T
  0.1250000000000000  0.6250100139999972  0.2496200049999970   F   F   F
  0.1251633318252487  0.6251768926014520  0.3674476693840205   T   T   T
  0.2500000000000000  0.5000100139999972  0.3090299959999996   F   F   F
  0.2491517043491456  0.4999565929184939  0.4250654424596974   T   T   T
  0.3750000000000000  0.6250100139999972  0.2496200049999970   F   F   F
  0.3761768996709520  0.6237010850471947  0.3682166834325571   T   T   T
  0.5000000000000000  0.5000100139999972  0.3090299959999996   F   F   F
  0.4975794034026819  0.5018564315952290  0.4285215216549005   T   T   T
  0.6250000000000000  0.6250100139999972  0.2496200049999970   F   F   F
  0.6249047529773648  0.6237638832525363  0.3678250537187324   T   T   T
  0.7500000000000000  0.5000100139999972  0.3090299959999996   F   F   F
  0.7524231301388298  0.5017169182798327  0.4280591171447128   T   T   T
  0.8750000000000000  0.6250100139999972  0.2496200049999970   F   F   F
  0.8740419161813264  0.6238700700946822  0.3681224679497745   T   T   T
  0.0000000000000000  0.7500100139999972  0.3090299959999996   F   F   F
  0.9996093883979498  0.7493867836262851  0.4251063243660340   T   T   T
  0.1250000000000000  0.8750100139999972  0.2496200049999970   F   F   F
  0.1250668319554293  0.8748856913883643  0.3677961252441051   T   T   T
  0.2500000000000000  0.7500100139999972  0.3090299959999996   F   F   F
  0.2504749293916717  0.7494141794508735  0.4251337368145087   T   T   T
  0.3750000000000000  0.8750100139999972  0.2496200049999970   F   F   F
  0.3748320849707696  0.8746765311910423  0.3674772145836869   T   T   T
  0.5000000000000000  0.7500100139999972  0.3090299959999996   F   F   F
  0.5000000191304181  0.7502879492283867  0.4251374621448534   T   T   T
  0.6250000000000000  0.8750100139999972  0.2496200049999970   F   F   F
  0.6249889329641434  0.8744609482351464  0.3675104759382748   T   T   T
  0.7500000000000000  0.7500100139999972  0.3090299959999996   F   F   F
  0.7501240236977225  0.7502214811605867  0.4250496940047697   T   T   T
  0.8750000000000000  0.8750100139999972  0.2496200049999970   F   F   F
  0.8752574476086536  0.8746689319278786  0.3674443311676328   T   T   T
  0.6250330899877525  0.3730885521046972  0.4470968418769701   T   T   T
  0.6482587472479153  0.3811439654839006  0.5215439843923448   T   T   T
  0.5524019042822701  0.3022250025509834  0.5912444881992656   T   T   T
  0.6603260052927808  0.0791090919158322  0.6221191582668837   T   T   T
  0.2763665188631279  0.2656420969699411  0.5953723727033378   T   T   T
  0.6008362063832706  0.4746793662562609  0.6565809626463377   T   T   T
  0.5895808712067563  0.3380238523756276  0.5586733722556048   T   T   T
  0.4566113457172989  0.2917210083760295  0.5892406505918970   T   T   T
  0.6488800211054055  0.0817125985567984  0.6538616743377474   T   T   T
  0.6191205157330870  0.1621421227040614  0.6110094112381290   T   T   T
  0.2286701169427587  0.3481911782995368  0.5949649862729771   T   T   T
  0.2402059810032640  0.2147695088888426  0.5711481779126899   T   T   T
  0.6159599192286507  0.5594701599491145  0.6429715193474266   T   T   T
  0.5826316502134219  0.4135327888702705  0.6313655199066517   T   T   T
  0.6250112620808608  0.4724330229245268  0.5169642086629977   T   T   T
FS
Cu  C  O  H
   1.00000000000000
    10.2238998412999997    0.0000000000000000    0.0000000000000000
     0.0000000000000000   10.2238998412999997    0.0000000000000000
     0.0000000000000000    0.0000000000000000   30.4220008849999992
   Cu   C    O    H
    64     1     5     9
Selective dynamics
Direct
  0.0000000000000000  0.0000100000000032  0.3090299959999996   F   F   F
  0.9996415422950662  0.0003857897053550  0.4252010736332821   T   T   T
  0.1250000000000000  0.1250099989999995  0.2496200049999970   F   F   F
  0.1250246737221374  0.1246311204267343  0.3674747764220143   T   T   T
  0.2500000000000000  0.0000100000000032  0.3090299959999996   F   F   F
  0.2504468525296701  0.0004402699203752  0.4252193846018670   T   T   T
  0.3750000000000000  0.1250099989999995  0.2496200049999970   F   F   F
  0.3752667228313840  0.1252944749485536  0.3679679356442449   T   T   T
  0.5000000000000000  0.0000100000000032  0.3090299959999996   F   F   F
  0.4997461531179894  0.9984254950111335  0.4251421663838428   T   T   T
  0.6250000000000000  0.1250099989999995  0.2496200049999970   F   F   F
  0.6249576117812126  0.1247804839746252  0.3676562932303327   T   T   T
  0.7500000000000000  0.0000100000000032  0.3090299959999996   F   F   F
  0.7502747389970779  0.9983893643730042  0.4251294295322552   T   T   T
  0.8750000000000000  0.1250099989999995  0.2496200049999970   F   F   F
  0.8747012653018515  0.1252721712505576  0.3679653781791643   T   T   T
  0.0000000000000000  0.2500100139999972  0.3090299959999996   F   F   F
  0.0014517599093082  0.2497292238262219  0.4251194761598640   T   T   T
  0.1250000000000000  0.3750100139999972  0.2496200049999970   F   F   F
  0.1250164084703442  0.3749677245514889  0.3676387740877800   T   T   T
  0.2500000000000000  0.2500100139999972  0.3090299959999996   F   F   F
  0.2484058369436255  0.2497484977831022  0.4251902788771034   T   T   T
  0.3750000000000000  0.3750100139999972  0.2496200049999970   F   F   F
  0.3747666008769883  0.3749518052094913  0.3676615176025422   T   T   T
  0.5000000000000000  0.2500100139999972  0.3090299959999996   F   F   F
  0.4946418455003112  0.2446662875936170  0.4280669390144709   T   T   T
  0.6250000000000000  0.3750100139999972  0.2496200049999970   F   F   F
  0.6248448822039379  0.3748494119425061  0.3681100641999961   T   T   T
  0.7500000000000000  0.2500100139999972  0.3090299959999996   F   F   F
  0.7549851168748773  0.2447559144756966  0.4279770117183048   T   T   T
  0.8750000000000000  0.3750100139999972  0.2496200049999970   F   F   F
  0.8751522603582700  0.3749134120044886  0.3676361217746233   T   T   T
  0.0000000000000000  0.5000100139999972  0.3090299959999996   F   F   F
  0.0013806360979203  0.5002203885200913  0.4250576062146081   T   T   T
  0.1250000000000000  0.6250100139999972  0.2496200049999970   F   F   F
  0.1250288858169810  0.6253685158941735  0.3674515794171214   T   T   T
  0.2500000000000000  0.5000100139999972  0.3090299959999996   F   F   F
  0.2484015481856972  0.5002365962294562  0.4251490201774430   T   T   T
  0.3750000000000000  0.6250100139999972  0.2496200049999970   F   F   F
  0.3752639121112864  0.6246670476097265  0.3679544493447295   T   T   T
  0.5000000000000000  0.5000100139999972  0.3090299959999996   F   F   F
  0.4947389505457878  0.5049899137895153  0.4279863395620325   T   T   T
  0.6250000000000000  0.6250100139999972  0.2496200049999970   F   F   F
  0.6249167728880209  0.6251249531734615  0.3676305637964177   T   T   T
  0.7500000000000000  0.5000100139999972  0.3090299959999996   F   F   F
  0.7548660054626097  0.5048719748116284  0.4277795627794490   T   T   T
  0.8750000000000000  0.6250100139999972  0.2496200049999970   F   F   F
  0.8747157515921913  0.6247024878493690  0.3679309455839288   T   T   T
  0.0000000000000000  0.7500100139999972  0.3090299959999996   F   F   F
  0.9996038213196456  0.7495665638485605  0.4251786337866506   T   T   T
  0.1250000000000000  0.8750100139999972  0.2496200049999970   F   F   F
  0.1250269233123120  0.8750232085756693  0.3678351525928036   T   T   T
  0.2500000000000000  0.7500100139999972  0.3090299959999996   F   F   F
  0.2504067689754876  0.7495925758208202  0.4252033510723976   T   T   T
  0.3750000000000000  0.8750100139999972  0.2496200049999970   F   F   F
  0.3746159406511467  0.8750176463283452  0.3674617550135508   T   T   T
  0.5000000000000000  0.7500100139999972  0.3090299959999996   F   F   F
  0.4997293112603174  0.7514047859427819  0.4250932712091995   T   T   T
  0.6250000000000000  0.8750100139999972  0.2496200049999970   F   F   F
  0.6249767116063367  0.8750049995716651  0.3676308851045107   T   T   T
  0.7500000000000000  0.7500100139999972  0.3090299959999996   F   F   F
  0.7502426232067165  0.7513738377788357  0.4250541980981879   T   T   T
  0.8750000000000000  0.8750100139999972  0.2496200049999970   F   F   F
  0.8753975969088401  0.8750218808281929  0.3674532971963345   T   T   T
  0.6246705083663144  0.3746985037426214  0.4393354122147457   T   T   T
  0.6760936319913142  0.4189401024444379  0.5459680150356121   T   T   T
  0.5516730828109289  0.3035639683524920  0.6114020699195777   T   T   T
  0.6582971419427111  0.0787018211683730  0.6261881943622356   T   T   T
  0.2553768802219381  0.2637155751295239  0.6046277620691356   T   T   T
  0.5892978031198766  0.4907573302410029  0.6675113998896123   T   T   T
  0.6200142143877940  0.3696763519253778  0.5683338395328690   T   T   T
  0.4571620110006904  0.2923975387639643  0.6079909740805007   T   T   T
  0.6464410026975145  0.0604228203146846  0.6573090410431348   T   T   T
  0.6128932506011751  0.1687520181332189  0.6210511715850089   T   T   T
  0.2173131965067086  0.3498623945511667  0.5997337553771658   T   T   T
  0.2447489951813040  0.2180564480325771  0.5767308604150756   T   T   T
  0.6167296403673674  0.5656011767759281  0.6500551346203025   T   T   T
  0.5730654751805133  0.4165748020474922  0.6447277825932218   T   T   T
  0.6480460656962492  0.3932768855622442  0.5163713611555139   T   T   T

Ni(100)  *COH + 4H2O  → *C + OH- + 4H2O
IS
Ni  C  O  H
   1.00000000000000
     9.9492998122999996    0.0000000000000000    0.0000000000000000
     0.0000000000000000    9.9492998122999996    0.0000000000000000
     0.0000000000000000    0.0000000000000000   30.2763996123999988
   Ni   C    O    H
    64     1     5     9
Selective dynamics
Direct
  0.0000000000000000  0.0000000000000000  0.3262999949999994   F   F   F
  0.9997135255365563  0.9997316347557685  0.4395627226672829   T   T   T
  0.1250000000000000  0.1250000000000000  0.2682099940000029   F   F   F
  0.1250768123774861  0.1250838219273476  0.3841010593830205   T   T   T
  0.2500000000000000  0.0000000000000000  0.3262999949999994   F   F   F
  0.2505450584307383  0.9995782792595804  0.4395888422380381   T   T   T
  0.3750000000000000  0.1250000000000000  0.2682099940000029   F   F   F
  0.3751171192849299  0.1252505655058727  0.3840930493896053   T   T   T
  0.5000000000000000  0.0000000000000000  0.3262999949999994   F   F   F
  0.5001079542422531  0.9998606286258038  0.4395757122188186   T   T   T
  0.6250000000000000  0.1250000000000000  0.2682099940000029   F   F   F
  0.6250493243900550  0.1250850073021681  0.3840811378886215   T   T   T
  0.7500000000000000  0.0000000000000000  0.3262999949999994   F   F   F
  0.7498961912637014  0.9992257575165553  0.4396274014431754   T   T   T
  0.8750000000000000  0.1250000000000000  0.2682099940000029   F   F   F
  0.8750180189937566  0.1249461653213615  0.3840890329463775   T   T   T
  0.0000000000000000  0.2500000000000000  0.3262999949999994   F   F   F
  0.9995871263343759  0.2505464371965545  0.4395969561145989   T   T   T
  0.1250000000000000  0.3750000000000000  0.2682099940000029   F   F   F
  0.1252384988462012  0.3751151916324105  0.3840937943910134   T   T   T
  0.2500000000000000  0.2500000000000000  0.3262999949999994   F   F   F
  0.2505535975374968  0.2505580395638276  0.4395796248004302   T   T   T
  0.3750000000000000  0.3750000000000000  0.2682099940000029   F   F   F
  0.3759114644986283  0.3759504345087237  0.3842210013228424   T   T   T
  0.5000000000000000  0.2500000000000000  0.3262999949999994   F   F   F
  0.5002730241891058  0.2508432619532712  0.4396667373011809   T   T   T
  0.6250000000000000  0.3750000000000000  0.2682099940000029   F   F   F
  0.6250261377057384  0.3749660816889175  0.3840025468568484   T   T   T
  0.7500000000000000  0.2500000000000000  0.3262999949999994   F   F   F
  0.7498997926239355  0.2504782227869171  0.4395286012058648   T   T   T
  0.8750000000000000  0.3750000000000000  0.2682099940000029   F   F   F
  0.8745043827124377  0.3755798523401737  0.3840952881785640   T   T   T
  0.0000000000000000  0.5000000000000000  0.3262999949999994   F   F   F
  0.9998530913138239  0.5001171672900213  0.4395942881227697   T   T   T
  0.1250000000000000  0.6250000000000000  0.2682099940000029   F   F   F
  0.1250329071042486  0.6250341115109208  0.3840825523305327   T   T   T
  0.2500000000000000  0.5000000000000000  0.3262999949999994   F   F   F
  0.2507818720684369  0.5002742750698772  0.4396780164670986   T   T   T
  0.3750000000000000  0.6250000000000000  0.2682099940000029   F   F   F
  0.3749203821081082  0.6250351017141682  0.3839942301082644   T   T   T
  0.5000000000000000  0.5000000000000000  0.3262999949999994   F   F   F
  0.5027893328879074  0.5028568094933945  0.4421426389413412   T   T   T
  0.6250000000000000  0.6250000000000000  0.2682099940000029   F   F   F
  0.6249569964396002  0.6249645546531752  0.3822502923653914   T   T   T
  0.7500000000000000  0.5000000000000000  0.3262999949999994   F   F   F
  0.7480341151177896  0.5020402225557135  0.4418819669169878   T   T   T
  0.8750000000000000  0.6250000000000000  0.2682099940000029   F   F   F
  0.8753043978959454  0.6248536243429470  0.3839472487962254   T   T   T
  0.0000000000000000  0.7500000000000000  0.3262999949999994   F   F   F
  0.9991992348408445  0.7498994492832978  0.4396256005503218   T   T   T
  0.1250000000000000  0.8750000000000000  0.2682099940000029   F   F   F
  0.1249273931470185  0.8750140903825709  0.3840850976502708   T   T   T
  0.2500000000000000  0.7500000000000000  0.3262999949999994   F   F   F
  0.2504549118009223  0.7499183681667603  0.4395226415969091   T   T   T
  0.3750000000000000  0.8750000000000000  0.2682099940000029   F   F   F
  0.3755513127554622  0.8745268124910410  0.3840837849176282   T   T   T
  0.5000000000000000  0.7500000000000000  0.3262999949999994   F   F   F
  0.5019839482753028  0.7481273768569707  0.4418502207885879   T   T   T
  0.6250000000000000  0.8750000000000000  0.2682099940000029   F   F   F
  0.6248526579353779  0.8753428538558268  0.3839306082424656   T   T   T
  0.7500000000000000  0.7500000000000000  0.3262999949999994   F   F   F
  0.7471595801558948  0.7472260977070633  0.4414654109423424   T   T   T
  0.8750000000000000  0.8750000000000000  0.2682099940000029   F   F   F
  0.8743832034014432  0.8743889983689144  0.3841210105673767   T   T   T
  0.6248513767710193  0.6250917636962114  0.4722094083522705   T   T   T
  0.6248801792725658  0.6254162084679606  0.5186624074058273   T   T   T
  0.5414569523643351  0.5673374962149325  0.6258247769628369   T   T   T
  0.7062772156838761  0.3700454397785577  0.6633594497102848   T   T   T
  0.2810783408515789  0.5124857921512458  0.6405507902842587   T   T   T
  0.6116124027176610  0.7430750374114794  0.6947582063453623   T   T   T
  0.5562165257838600  0.5882862698852307  0.5946964936921972   T   T   T
  0.4429241183851289  0.5473850496158761  0.6290214002578409   T   T   T
  0.6477850794849047  0.4362920537888755  0.6482932609781642   T   T   T
  0.7304519926666160  0.3057699362246638  0.6404553152787003   T   T   T
  0.2261238140653390  0.5936790920931898  0.6407983731555973   T   T   T
  0.2409786790153632  0.4541318480352530  0.6182619490275556   T   T   T
  0.6375316083325657  0.8303633802844033  0.6829956555179209   T   T   T
  0.5885678106182795  0.6884399918999122  0.6685224350934149   T   T   T
  0.6908562346329816  0.6920872106671112  0.5286303130220276   T   T   T
TS
Ni  C  O  H
   1.00000000000000
     9.9492998122999996    0.0000000000000000    0.0000000000000000
     0.0000000000000000    9.9492998122999996    0.0000000000000000
     0.0000000000000000    0.0000000000000000   30.2763996123999988
   Ni   C    O    H
    64     1     5     9
Selective dynamics
Direct
  0.0000000000000000  0.0000000000000000  0.3262999949999994   F   F   F
  0.9993186902090017  0.9993103185937642  0.4395250222371700   T   T   T
  0.1250000000000000  0.1250000000000000  0.2682099940000029   F   F   F
  0.1249351511289305  0.1249235616560185  0.3841307449324489   T   T   T
  0.2500000000000000  0.0000000000000000  0.3262999949999994   F   F   F
  0.2504940257658319  0.9992030189302099  0.4395672061101834   T   T   T
  0.3750000000000000  0.1250000000000000  0.2682099940000029   F   F   F
  0.3747568245742272  0.1246546069623164  0.3840166165156447   T   T   T
  0.5000000000000000  0.0000000000000000  0.3262999949999994   F   F   F
  0.5002031354377792  0.9999603950437006  0.4395932782130672   T   T   T
  0.6250000000000000  0.1250000000000000  0.2682099940000029   F   F   F
  0.6250206647872361  0.1244948426749346  0.3838177710425796   T   T   T
  0.7500000000000000  0.0000000000000000  0.3262999949999994   F   F   F
  0.7494622850696473  0.9996583755404274  0.4396981850159136   T   T   T
  0.8750000000000000  0.1250000000000000  0.2682099940000029   F   F   F
  0.8750284417743472  0.1247242749907613  0.3840295999231103   T   T   T
  0.0000000000000000  0.2500000000000000  0.3262999949999994   F   F   F
  0.9992071412548853  0.2504831516974875  0.4395664177332250   T   T   T
  0.1250000000000000  0.3750000000000000  0.2682099940000029   F   F   F
  0.1246951101722331  0.3747145242305621  0.3840158703987555   T   T   T
  0.2500000000000000  0.2500000000000000  0.3262999949999994   F   F   F
  0.2505352632977917  0.2504978462034373  0.4394939556801702   T   T   T
  0.3750000000000000  0.3750000000000000  0.2682099940000029   F   F   F
  0.3754470054343173  0.3754123277688279  0.3839943253271798   T   T   T
  0.5000000000000000  0.2500000000000000  0.3262999949999994   F   F   F
  0.5003028526156896  0.2490312034519917  0.4394876307267168   T   T   T
  0.6250000000000000  0.3750000000000000  0.2682099940000029   F   F   F
  0.6249772385669630  0.3741873242784521  0.3839781160579321   T   T   T
  0.7500000000000000  0.2500000000000000  0.3262999949999994   F   F   F
  0.7495074651544158  0.2488731488194205  0.4395438695754308   T   T   T
  0.8750000000000000  0.3750000000000000  0.2682099940000029   F   F   F
  0.8739582706518263  0.3756942457840111  0.3841338637633598   T   T   T
  0.0000000000000000  0.5000000000000000  0.3262999949999994   F   F   F
  0.0000052949287976  0.5001988679994440  0.4395781099852982   T   T   T
  0.1250000000000000  0.6250000000000000  0.2682099940000029   F   F   F
  0.1245239853638509  0.6250037447140073  0.3838188891267009   T   T   T
  0.2500000000000000  0.5000000000000000  0.3262999949999994   F   F   F
  0.2490722553158875  0.5002521229631327  0.4394745654558037   T   T   T
  0.3750000000000000  0.6250000000000000  0.2682099940000029   F   F   F
  0.3742417947903931  0.6249595453617971  0.3839834445571952   T   T   T
  0.5000000000000000  0.5000000000000000  0.3262999949999994   F   F   F
  0.4984007129825017  0.4983059727954426  0.4426497634704276   T   T   T
  0.6250000000000000  0.6250000000000000  0.2682099940000029   F   F   F
  0.6246959495374682  0.6246947035345940  0.3834985137189975   T   T   T
  0.7500000000000000  0.5000000000000000  0.3262999949999994   F   F   F
  0.7499562896500436  0.4985924609934500  0.4432500537317949   T   T   T
  0.8750000000000000  0.6250000000000000  0.2682099940000029   F   F   F
  0.8749685889108605  0.6248060013326295  0.3840676180695439   T   T   T
  0.0000000000000000  0.7500000000000000  0.3262999949999994   F   F   F
  0.9997231097733135  0.7494963666813845  0.4396803628651469   T   T   T
  0.1250000000000000  0.8750000000000000  0.2682099940000029   F   F   F
  0.1247633537748456  0.8750517290184732  0.3840235134668504   T   T   T
  0.2500000000000000  0.7500000000000000  0.3262999949999994   F   F   F
  0.2489017710651211  0.7494787527849383  0.4395341953684024   T   T   T
  0.3750000000000000  0.8750000000000000  0.2682099940000029   F   F   F
  0.3757168926525196  0.8739268273445759  0.3841433869368487   T   T   T
  0.5000000000000000  0.7500000000000000  0.3262999949999994   F   F   F
  0.4986670978590908  0.7498279869132389  0.4433114103338340   T   T   T
  0.6250000000000000  0.8750000000000000  0.2682099940000029   F   F   F
  0.6247927766279844  0.8749315632944956  0.3840832457327039   T   T   T
  0.7500000000000000  0.7500000000000000  0.3262999949999994   F   F   F
  0.7495899211677113  0.7495049615270517  0.4431797898125680   T   T   T
  0.8750000000000000  0.8750000000000000  0.2682099940000029   F   F   F
  0.8738666108118096  0.8738604924705484  0.3841863333851521   T   T   T
  0.6233580982429316  0.6231474831661785  0.4634767421438184   T   T   T
  0.6175387057151767  0.6207298210661421  0.5325372903939112   T   T   T
  0.5599376528988174  0.5771595355909938  0.6162094847203292   T   T   T
  0.6973542781887687  0.3748389302558692  0.6592609281793571   T   T   T
  0.2918056104243405  0.5158172068414117  0.6367449545363186   T   T   T
  0.6107779066578374  0.7404627537847546  0.6894787627631089   T   T   T
  0.5790700836492135  0.5940584083772364  0.5830562094090368   T   T   T
  0.4626723832824666  0.5578537114130455  0.6194871292162389   T   T   T
  0.6485780028684331  0.4446748139867509  0.6419064259036986   T   T   T
  0.7253350734874218  0.3083266577812367  0.6375572814225450   T   T   T
  0.2325862320106040  0.5936746671077415  0.6385694708363587   T   T   T
  0.2479189164159337  0.4543840869598768  0.6162030863811196   T   T   T
  0.6304443060018343  0.8322463471158343  0.6804219000792955   T   T   T
  0.5954356797445612  0.6903573929661420  0.6615365898633314   T   T   T
  0.6712435438731390  0.7027298902703407  0.5326572401126910   T   T   T
FS
Ni  C  O  H
   1.00000000000000
     9.9492998122999996    0.0000000000000000    0.0000000000000000
     0.0000000000000000    9.9492998122999996    0.0000000000000000
     0.0000000000000000    0.0000000000000000   30.2763996123999988
   Ni   C    O    H
    64     1     5     9
Selective dynamics
Direct
  0.0000000000000000  0.0000000000000000  0.3262999949999994   F   F   F
  0.9992665608638873  0.9993190695466510  0.4395475511819456   T   T   T
  0.1250000000000000  0.1250000000000000  0.2682099940000029   F   F   F
  0.1250213860413325  0.1250676246083415  0.3842316768176772   T   T   T
  0.2500000000000000  0.0000000000000000  0.3262999949999994   F   F   F
  0.2507895650310772  0.9992688445554379  0.4396417929605150   T   T   T
  0.3750000000000000  0.1250000000000000  0.2682099940000029   F   F   F
  0.3746284436690175  0.1250076013957937  0.3839867128505006   T   T   T
  0.5000000000000000  0.0000000000000000  0.3262999949999994   F   F   F
  0.5006283952126864  0.0013241870581595  0.4395837468516888   T   T   T
  0.6250000000000000  0.1250000000000000  0.2682099940000029   F   F   F
  0.6249486004125586  0.1249825496218264  0.3836261077058651   T   T   T
  0.7500000000000000  0.0000000000000000  0.3262999949999994   F   F   F
  0.7493746633840175  0.0012708128229946  0.4395868680346666   T   T   T
  0.8750000000000000  0.1250000000000000  0.2682099940000029   F   F   F
  0.8753391994521991  0.1250644517218404  0.3839758141998288   T   T   T
  0.0000000000000000  0.2500000000000000  0.3262999949999994   F   F   F
  0.9992172749477461  0.2508178668282071  0.4396388397061628   T   T   T
  0.1250000000000000  0.3750000000000000  0.2682099940000029   F   F   F
  0.1249567873390731  0.3746887485218693  0.3839863802870056   T   T   T
  0.2500000000000000  0.2500000000000000  0.3262999949999994   F   F   F
  0.2507829500827512  0.2508682978188119  0.4396131358257733   T   T   T
  0.3750000000000000  0.3750000000000000  0.2682099940000029   F   F   F
  0.3755179327259341  0.3755871681802603  0.3839506741318104   T   T   T
  0.5000000000000000  0.2500000000000000  0.3262999949999994   F   F   F
  0.5005138018446473  0.2486277864481750  0.4396281488917566   T   T   T
  0.6250000000000000  0.3750000000000000  0.2682099940000029   F   F   F
  0.6249920865923002  0.3732971740027153  0.3837288575830655   T   T   T
  0.7500000000000000  0.2500000000000000  0.3262999949999994   F   F   F
  0.7492707456751972  0.2484708768284207  0.4396603282747549   T   T   T
  0.8750000000000000  0.3750000000000000  0.2682099940000029   F   F   F
  0.8743745146162283  0.3755535284984148  0.3839821546583551   T   T   T
  0.0000000000000000  0.5000000000000000  0.3262999949999994   F   F   F
  0.0013119073441743  0.5006490858458079  0.4396142563369310   T   T   T
  0.1250000000000000  0.6250000000000000  0.2682099940000029   F   F   F
  0.1249407345196545  0.6249761880237443  0.3836385667962361   T   T   T
  0.2500000000000000  0.5000000000000000  0.3262999949999994   F   F   F
  0.2485848538212778  0.5005818458531763  0.4396522705644585   T   T   T
  0.3750000000000000  0.6250000000000000  0.2682099940000029   F   F   F
  0.3732527797624883  0.6250053982986259  0.3837327544295803   T   T   T
  0.5000000000000000  0.5000000000000000  0.3262999949999994   F   F   F
  0.4953428988805868  0.4953594168945159  0.4429321542548408   T   T   T
  0.6250000000000000  0.6250000000000000  0.2682099940000029   F   F   F
  0.6249515972690673  0.6249637243830435  0.3840520075579121   T   T   T
  0.7500000000000000  0.5000000000000000  0.3262999949999994   F   F   F
  0.7545966542851659  0.4953734358983226  0.4429314599503655   T   T   T
  0.8750000000000000  0.6250000000000000  0.2682099940000029   F   F   F
  0.8766468529578262  0.6249729180239001  0.3837330797310798   T   T   T
  0.0000000000000000  0.7500000000000000  0.3262999949999994   F   F   F
  0.0012382562141511  0.7494421281226309  0.4395980343153241   T   T   T
  0.1250000000000000  0.8750000000000000  0.2682099940000029   F   F   F
  0.1250564925649513  0.8753576988877256  0.3839798801269438   T   T   T
  0.2500000000000000  0.7500000000000000  0.3262999949999994   F   F   F
  0.2484458814937511  0.7493257992794184  0.4396653911379147   T   T   T
  0.3750000000000000  0.8750000000000000  0.2682099940000029   F   F   F
  0.3755192875605715  0.8743901125926641  0.3839845476012442   T   T   T
  0.5000000000000000  0.7500000000000000  0.3262999949999994   F   F   F
  0.4953626136660034  0.7545808040956175  0.4429348451211794   T   T   T
  0.6250000000000000  0.8750000000000000  0.2682099940000029   F   F   F
  0.6249572176348224  0.8766309238368422  0.3837292074148380   T   T   T
  0.7500000000000000  0.7500000000000000  0.3262999949999994   F   F   F
  0.7545883683054839  0.7545777839343799  0.4428894793266807   T   T   T
  0.8750000000000000  0.8750000000000000  0.2682099940000029   F   F   F
  0.8744264336824301  0.8744404508932178  0.3839529089736118   T   T   T
  0.6249593452083886  0.6249465137290429  0.4509036887577338   T   T   T
  0.6093508532966538  0.6805945213748359  0.5811534839456556   T   T   T
  0.5662696206863487  0.5593961981362767  0.6564014236901414   T   T   T
  0.7049554665300235  0.3396516408944663  0.6592302415896967   T   T   T
  0.2676592063756260  0.5022335040295189  0.6418076625901534   T   T   T
  0.6162527199168295  0.7790600116391531  0.7000338539082378   T   T   T
  0.5896477210545825  0.6267960517825841  0.6095895333844794   T   T   T
  0.4699908743513888  0.5392210515234268  0.6560986348653159   T   T   T
  0.6474536752955231  0.4267246655864625  0.6576818877424770   T   T   T
  0.7178620093071757  0.3133000651077111  0.6285866817630605   T   T   T
  0.2362296509090385  0.5931471675609927  0.6357137555353276   T   T   T
  0.2842110894655150  0.4632610803245782  0.6127706802955970   T   T   T
  0.6169223314475687  0.8493463492424738  0.6777038163478224   T   T   T
  0.5937712088332248  0.6920668243294088  0.6827974769884477   T   T   T
  0.5850975385523185  0.6226671270439113  0.5565150685293077   T   T   T

Cu(211)  *COH + 4H2O  → *C + OH- + 4H2O
IS
Cu  C  O  H
   1.00000000000000
    12.5907001494999999    0.0000000000000000    0.0000000000000000
     0.0000000000000000    7.7101998328999999    0.0000000000000000
     0.0000000000000000    0.0000000000000000   30.9353008269999989
   Cu   C    O    H
    54     1     5     9
Selective dynamics
Direct
  0.1666699949999995  0.0000000000000000  0.2736099959999976   F   F   F
  0.0000000000000000  0.0000000000000000  0.3215799930000003   F   F   F
  0.3333730252973481  0.0000680820165115  0.3677828366762910   T   T   T
  0.1692167988701669  0.0003590217741163  0.4160643665308683   T   T   T
  0.9993435896050045  0.9991518026734525  0.4586625308563370   T   T   T
  0.3333300050000005  0.1666699949999995  0.2976000009999993   F   F   F
  0.0033601469850169  0.1661094165611203  0.3908372120058203   T   T   T
  0.1658974033842568  0.1664344578940415  0.3435992587977523   T   T   T
  0.3335471999507504  0.1676961946286895  0.4381851883450665   T   T   T
  0.6666700239999983  0.0000000000000000  0.2736099959999976   F   F   F
  0.5000000000000000  0.0000000000000000  0.3215799930000003   F   F   F
  0.8334054604535908  0.9992239144339408  0.3678067379487260   T   T   T
  0.6696852663142820  0.9988564714893968  0.4160725190107044   T   T   T
  0.4956932882495622  0.0000637517617719  0.4585146856444453   T   T   T
  0.8333299760000017  0.1666699949999995  0.2976000009999993   F   F   F
  0.5031756376614567  0.1683235205445115  0.3912828991936408   T   T   T
  0.6657507774003548  0.1679706094646392  0.3442911840805678   T   T   T
  0.8359235345986349  0.1635546271124113  0.4378756198113649   T   T   T
  0.1666699949999995  0.3333300050000005  0.2736099959999976   F   F   F
  0.0000000000000000  0.3333300050000005  0.3215799930000003   F   F   F
  0.3325230325663355  0.3323881994597642  0.3680839022892073   T   T   T
  0.1689977369304643  0.3323938030013025  0.4160782708608366   T   T   T
  0.9992209882109293  0.3318193557824074  0.4584491063491143   T   T   T
  0.3333300050000005  0.5000000000000000  0.2976000009999993   F   F   F
  0.0050010799442575  0.4998066090094611  0.3907402264099176   T   T   T
  0.1664315651089510  0.5001900654806875  0.3436002932749815   T   T   T
  0.3304673905941229  0.5007524112428854  0.4380676146832982   T   T   T
  0.6666700239999983  0.3333300050000005  0.2736099959999976   F   F   F
  0.5000000000000000  0.3333300050000005  0.3215799930000003   F   F   F
  0.8330448503422332  0.3321302830219182  0.3677467253219149   T   T   T
  0.6699457974426082  0.3334584426723595  0.4189801784630092   T   T   T
  0.4959512561777544  0.3343687288393298  0.4601482098650536   T   T   T
  0.8333299760000017  0.5000000000000000  0.2976000009999993   F   F   F
  0.4978035979052180  0.4998449253329937  0.3886852394558673   T   T   T
  0.6656110374393336  0.4995106415643917  0.3443001709209241   T   T   T
  0.8400187140012321  0.4987386220075791  0.4367734656615170   T   T   T
  0.1666699949999995  0.6666700239999983  0.2736099959999976   F   F   F
  0.0000000000000000  0.6666700239999983  0.3215799930000003   F   F   F
  0.3323097992797202  0.6681495002652369  0.3680094418587316   T   T   T
  0.1686067543728811  0.6679834952815611  0.4162682248947220   T   T   T
  0.9985599180246325  0.6668076002851180  0.4586241998402869   T   T   T
  0.3333300050000005  0.8333299760000017  0.2976000009999993   F   F   F
  0.0033165275687494  0.8332509869338480  0.3908519695400017   T   T   T
  0.1658035429534905  0.8337696607969534  0.3436050848866614   T   T   T
  0.3330298722387255  0.8333014248918715  0.4382246547553947   T   T   T
  0.6666700239999983  0.6666700239999983  0.2736099959999976   F   F   F
  0.5000000000000000  0.6666700239999983  0.3215799930000003   F   F   F
  0.8329818566592024  0.6669087958034083  0.3677524751860659   T   T   T
  0.6694823234650187  0.6633281678726348  0.4188094067475703   T   T   T
  0.4956073504449705  0.6669097270935822  0.4592427073190635   T   T   T
  0.8333299760000017  0.8333299760000017  0.2976000009999993   F   F   F
  0.5032631127426583  0.8322661664188473  0.3910197440511922   T   T   T
  0.6658778581891340  0.8312048113473338  0.3442624600800031   T   T   T
  0.8354893168246917  0.8334368358766895  0.4382293544190006   T   T   T
  0.6151109582599616  0.4997293110633549  0.4670177821431238   T   T   T
  0.6680856523877239  0.5040527048310750  0.5072905709240345   T   T   T
  0.5369648739392971  0.5648407528071644  0.5763366942099211   T   T   T
  0.5264038543755660  0.2420456088931644  0.6158049107979764   T   T   T
  0.3444746798836462  0.6884518371347923  0.5472725116360451   T   T   T
  0.6551475292548261  0.7664473557109162  0.6326499911487034   T   T   T
  0.7386531646636811  0.5581218164853752  0.5033700453185546   T   T   T
  0.5827420281467255  0.5485752923390024  0.5504937480179990   T   T   T
  0.4680577521127134  0.6118896784866124  0.5654064649747070   T   T   T
  0.5286198467639309  0.3552110274712561  0.6004729763946273   T   T   T
  0.3402667538616484  0.8138250642180864  0.5517189725063290   T   T   T
  0.3498177992861429  0.6760482247014679  0.5154141346621799   T   T   T
  0.7105435900063668  0.8202753634409703  0.6152875959693560   T   T   T
  0.6121862198005985  0.6983833421016072  0.6117268626508263   T   T   T
  0.5452457911050246  0.1564116044961992  0.5939924155572101   T   T   T
TS
Cu  C  O  H
   1.00000000000000
    12.5907001494999999    0.0000000000000000    0.0000000000000000
     0.0000000000000000    7.7101998328999999    0.0000000000000000
     0.0000000000000000    0.0000000000000000   30.9353008269999989
   Cu   C    O    H
    54     1     5     9
Selective dynamics
Direct
  0.1666699949999995  0.0000000000000000  0.2736099959999976   F   F   F
  0.0000000000000000  0.0000000000000000  0.3215799930000003   F   F   F
  0.3324923455519695  0.9989877516259043  0.3677741827544168   T   T   T
  0.1679099749125683  0.9988190143115645  0.4158102535046737   T   T   T
  0.9989975747596702  0.9985664160073853  0.4586610554431232   T   T   T
  0.3333300050000005  0.1666699949999995  0.2976000009999993   F   F   F
  0.0030344601867256  0.1658042725995870  0.3908455839066178   T   T   T
  0.1656399804845918  0.1661967545121001  0.3435534309597870   T   T   T
  0.3306837488606860  0.1651858213605948  0.4383561661918165   T   T   T
  0.6666700239999983  0.0000000000000000  0.2736099959999976   F   F   F
  0.5000000000000000  0.0000000000000000  0.3215799930000003   F   F   F
  0.8332848185497852  0.9988358435617002  0.3676369345860024   T   T   T
  0.6691410124246175  0.9978987320613797  0.4156729213592669   T   T   T
  0.4935248717013252  0.9982311700516107  0.4586572662527217   T   T   T
  0.8333299760000017  0.1666699949999995  0.2976000009999993   F   F   F
  0.5017448641945634  0.1656597396646404  0.3909859584778346   T   T   T
  0.6657602543221444  0.1674797262120151  0.3440830353982491   T   T   T
  0.8357594848902679  0.1621703914501680  0.4376814831672391   T   T   T
  0.1666699949999995  0.3333300050000005  0.2736099959999976   F   F   F
  0.0000000000000000  0.3333300050000005  0.3215799930000003   F   F   F
  0.3325715692114315  0.3321456730015768  0.3681245571547862   T   T   T
  0.1680304034150453  0.3321943444526809  0.4159285552018019   T   T   T
  0.9981815921467856  0.3316711313461411  0.4583559751352269   T   T   T
  0.3333300050000005  0.5000000000000000  0.2976000009999993   F   F   F
  0.0020851961805377  0.4992902521341378  0.3910155734163894   T   T   T
  0.1656852253166434  0.4997099934932194  0.3437973613060095   T   T   T
  0.3295196553531810  0.4994581911133764  0.4384090155597420   T   T   T
  0.6666700239999983  0.3333300050000005  0.2736099959999976   F   F   F
  0.5000000000000000  0.3333300050000005  0.3215799930000003   F   F   F
  0.8328408821731657  0.3324118987538327  0.3680670530666461   T   T   T
  0.6695649858029995  0.3284223522521685  0.4181410210592489   T   T   T
  0.4924407499566286  0.3271438050883759  0.4605310388246906   T   T   T
  0.8333299760000017  0.5000000000000000  0.2976000009999993   F   F   F
  0.4994459113578102  0.4989520605128348  0.3898524235518721   T   T   T
  0.6656360063181879  0.4994403983607469  0.3441950042902135   T   T   T
  0.8348797835660733  0.4979563680348562  0.4391336033706850   T   T   T
  0.1666699949999995  0.6666700239999983  0.2736099959999976   F   F   F
  0.0000000000000000  0.6666700239999983  0.3215799930000003   F   F   F
  0.3324549062218836  0.6668284475002650  0.3680943481396355   T   T   T
  0.1678274321613458  0.6664879519899642  0.4160913483313067   T   T   T
  0.9976344193142310  0.6659699319845416  0.4584879516714153   T   T   T
  0.3333300050000005  0.8333299760000017  0.2976000009999993   F   F   F
  0.0028353555711007  0.8325847664754278  0.3908665784914618   T   T   T
  0.1655448002399922  0.8331242734314941  0.3435751993109335   T   T   T
  0.3310597607635586  0.8321251399896710  0.4386300230005418   T   T   T
  0.6666700239999983  0.6666700239999983  0.2736099959999976   F   F   F
  0.5000000000000000  0.6666700239999983  0.3215799930000003   F   F   F
  0.8327745283772572  0.6660318510515566  0.3681349217619712   T   T   T
  0.6696376489223539  0.6673795478991167  0.4183396645066395   T   T   T
  0.4938989796739008  0.6695863477681954  0.4602714234685266   T   T   T
  0.8333299760000017  0.8333299760000017  0.2976000009999993   F   F   F
  0.5020206949276655  0.8321448089894190  0.3908990959504308   T   T   T
  0.6658198275768754  0.8311993323963023  0.3440601120852094   T   T   T
  0.8352355095154635  0.8340099612004792  0.4381640423414623   T   T   T
  0.6037296377442729  0.4965657208824865  0.4574132008980811   T   T   T
  0.6883999433609489  0.5050067725833074  0.5213732142470064   T   T   T
  0.5611375659754501  0.5511604066895543  0.5800910698858601   T   T   T
  0.5289677623681968  0.2591333015528647  0.6248407734949595   T   T   T
  0.3539973689408242  0.6942762582232618  0.5502202683755826   T   T   T
  0.6547726703608561  0.7556787064545389  0.6386148894716897   T   T   T
  0.7132157025214099  0.6167441618112122  0.5106222020903175   T   T   T
  0.6210727554472086  0.5328831005206709  0.5498690508348290   T   T   T
  0.4941793917058703  0.5982275907393984  0.5687104044780966   T   T   T
  0.5401584745228760  0.3672348411556854  0.6067867488864138   T   T   T
  0.3599575293073229  0.8200977246015739  0.5530741048316727   T   T   T
  0.3569767601921185  0.6757086794782552  0.5185885447720509   T   T   T
  0.7128143760508081  0.8134686847975772  0.6236820283366811   T   T   T
  0.6190556395353468  0.6821304289691170  0.6156915128591862   T   T   T
  0.5498779378011207  0.1636231092683644  0.6061227723447189   T   T   T
FS
Cu  C  O  H
   1.00000000000000
    12.5907001494999999    0.0000000000000000    0.0000000000000000
     0.0000000000000000    7.7101998328999999    0.0000000000000000
     0.0000000000000000    0.0000000000000000   30.9353008269999989
   Cu   C    O    H
    54     1     5     9
Selective dynamics
Direct
  0.1666699949999995  0.0000000000000000  0.2736099959999976   F   F   F
  0.0000000000000000  0.0000000000000000  0.3215799930000003   F   F   F
  0.3329050131576281  0.9996874161046776  0.3678524322396086   T   T   T
  0.1676974880363318  0.9997769735825344  0.4156706877748064   T   T   T
  0.9990822077473709  0.9996925218209256  0.4586126251250846   T   T   T
  0.3333300050000005  0.1666699949999995  0.2976000009999993   F   F   F
  0.0033779984341180  0.1666199738842735  0.3908536450239382   T   T   T
  0.1659959807038192  0.1666465915844313  0.3434994739996284   T   T   T
  0.3301227084304159  0.1653176775073462  0.4385331013355795   T   T   T
  0.6666700239999983  0.0000000000000000  0.2736099959999976   F   F   F
  0.5000000000000000  0.0000000000000000  0.3215799930000003   F   F   F
  0.8336815940069400  0.9998279318834520  0.3675375416264188   T   T   T
  0.6695316782053382  0.9993580096328074  0.4155739612944984   T   T   T
  0.4935534450319423  0.9999359084272470  0.4590417824804334   T   T   T
  0.8333299760000017  0.1666699949999995  0.2976000009999993   F   F   F
  0.5019749254443227  0.1658750300886283  0.3910809764902226   T   T   T
  0.6659014693219305  0.1674836385039029  0.3438565402854366   T   T   T
  0.8361496068917589  0.1637707203395209  0.4378046798834134   T   T   T
  0.1666699949999995  0.3333300050000005  0.2736099959999976   F   F   F
  0.0000000000000000  0.3333300050000005  0.3215799930000003   F   F   F
  0.3336037418714426  0.3333524734330098  0.3683082690359072   T   T   T
  0.1684970644047112  0.3331017767320361  0.4158903813151511   T   T   T
  0.9985485091055182  0.3327852084586098  0.4584228166971585   T   T   T
  0.3333300050000005  0.5000000000000000  0.2976000009999993   F   F   F
  0.0027666481845472  0.4998435260759706  0.3909430591110450   T   T   T
  0.1660755705021373  0.5000190967609868  0.3437785628709022   T   T   T
  0.3296090848561946  0.5006486884264518  0.4387254452199372   T   T   T
  0.6666700239999983  0.3333300050000005  0.2736099959999976   F   F   F
  0.5000000000000000  0.3333300050000005  0.3215799930000003   F   F   F
  0.8334034648786428  0.3328718654073057  0.3679098687448672   T   T   T
  0.6711994318517398  0.3273966916375244  0.4179437056477298   T   T   T
  0.4912933219394802  0.3251861038533690  0.4612604020098630   T   T   T
  0.8333299760000017  0.5000000000000000  0.2976000009999993   F   F   F
  0.5034532220677335  0.4995712170094748  0.3910315337590475   T   T   T
  0.6663866362693440  0.4997865707461600  0.3438644153129786   T   T   T
  0.8357186199470590  0.4995785924559186  0.4385795690951184   T   T   T
  0.1666699949999995  0.6666700239999983  0.2736099959999976   F   F   F
  0.0000000000000000  0.6666700239999983  0.3215799930000003   F   F   F
  0.3336416899424464  0.6668760299320624  0.3683199421089114   T   T   T
  0.1684464096922511  0.6670303656227290  0.4159192782879657   T   T   T
  0.9985369364992849  0.6666843213757261  0.4584243763893951   T   T   T
  0.3333300050000005  0.8333299760000017  0.2976000009999993   F   F   F
  0.0033379346831524  0.8331255187504638  0.3908522391432285   T   T   T
  0.1659525109592082  0.8333210961782882  0.3434964528673063   T   T   T
  0.3303108535373340  0.8343034102870774  0.4389579399433998   T   T   T
  0.6666700239999983  0.6666700239999983  0.2736099959999976   F   F   F
  0.5000000000000000  0.6666700239999983  0.3215799930000003   F   F   F
  0.8334526671203832  0.6667663865752402  0.3678985256394611   T   T   T
  0.6712986341261242  0.6711985286593745  0.4177882904261665   T   T   T
  0.4924669277174019  0.6754353355808291  0.4607299462496073   T   T   T
  0.8333299760000017  0.8333299760000017  0.2976000009999993   F   F   F
  0.5021132084255271  0.8342472362708477  0.3908981825237205   T   T   T
  0.6660173977207862  0.8321836134060163  0.3438039789762826   T   T   T
  0.8361170753095948  0.8353883729943092  0.4378155866938513   T   T   T
  0.5953773704518284  0.4993143186278246  0.4517077332159616   T   T   T
  0.7141489161608021  0.4987680180555216  0.5444933104351719   T   T   T
  0.5664391715521191  0.5395737410842898  0.6044281668622773   T   T   T
  0.5364617982466484  0.2442852165229255  0.6416477475948170   T   T   T
  0.3673509121081082  0.6992662240652621  0.5559061737529660   T   T   T
  0.6741538587090048  0.7450865075149053  0.6537259415644101   T   T   T
  0.6809974404855623  0.5003149163622638  0.5157444318038742   T   T   T
  0.6530745722861937  0.5148913688832266  0.5658918058428526   T   T   T
  0.5041043734207378  0.5892556760609651  0.5902336617607347   T   T   T
  0.5465053941357141  0.3619379676018823  0.6256242188579648   T   T   T
  0.3782765383997386  0.8242886048327733  0.5581132577827503   T   T   T
  0.3783215373730187  0.6760055979059842  0.5248118837835207   T   T   T
  0.7305547083950898  0.7907432568184873  0.6355093517648527   T   T   T
  0.6292381259080386  0.6670893094320292  0.6332916373674351   T   T   T
  0.5647153425511604  0.1572435339489360  0.6220151269189813   T   T   T

Ni(211)  *COH + 4H2O  → *C + OH- + 4H2O
IS
Ni  C  O  H
   1.00000000000000
    12.1852998734000000    0.0000000000000000    0.0000000000000000
     0.0000000000000000    7.4619998931999998    0.0000000000000000
     0.0000000000000000    0.0000000000000000   30.7441997528000002
   Ni   C    O    H
    54     1     5     9
Selective dynamics
Direct
  0.1666699949999995  0.0000000000000000  0.3020299969999982   F   F   F
  0.9977499840000021  0.0003099999999989  0.3425900040000016   F   F   F
  0.3288976056758770  0.9999039009117823  0.3927708335159181   T   T   T
  0.1588136251265055  0.0002136528476839  0.4397995393157004   T   T   T
  0.9890017550126231  0.0005489419694698  0.4791839303719385   T   T   T
  0.3333300050000005  0.1666699949999995  0.3253900110000032   F   F   F
  0.9959669701646447  0.1673099544536498  0.4124278563796935   T   T   T
  0.1625104633099355  0.1668783011323285  0.3696259032833211   T   T   T
  0.3227497796460952  0.1659393848469506  0.4604357678763478   T   T   T
  0.6666700239999983  0.0000000000000000  0.3020299969999982   F   F   F
  0.4982999859999993  0.0004199999999983  0.3421899969999984   F   F   F
  0.8279673879406673  0.0004056249841966  0.3928258381237484   T   T   T
  0.6605899148032606  0.0003771534359984  0.4406616024032743   T   T   T
  0.4859768399543611  0.0006005646896412  0.4786499565408064   T   T   T
  0.8333299760000017  0.1666699949999995  0.3253900110000032   F   F   F
  0.4961695404235513  0.1663959340320105  0.4123664681290506   T   T   T
  0.6620831102624152  0.1676559952564816  0.3700966154094445   T   T   T
  0.8264193729291804  0.1667374060653444  0.4609620125089791   T   T   T
  0.1666699949999995  0.3333300050000005  0.3020299969999982   F   F   F
  0.9977700110000001  0.3337300119999966  0.3426199849999989   F   F   F
  0.3287344336473197  0.3330732302986519  0.3929184321643078   T   T   T
  0.1599606669164615  0.3331482265747638  0.4401744583714375   T   T   T
  0.9903879510654860  0.3325969504517730  0.4795010764768008   T   T   T
  0.3333300050000005  0.5000000000000000  0.3253900110000032   F   F   F
  0.9966017473395965  0.5002602976457169  0.4123845498406027   T   T   T
  0.1625893389640112  0.5000963207766418  0.3696949802092817   T   T   T
  0.3215001170792746  0.5001537412068728  0.4605265874124171   T   T   T
  0.6666700239999983  0.3333300050000005  0.3020299969999982   F   F   F
  0.4981000129999984  0.3326700029999969  0.3421599859999986   F   F   F
  0.8277282642205037  0.3334522010717151  0.3928058714841640   T   T   T
  0.6617439929699955  0.3373702286303981  0.4426155346465563   T   T   T
  0.4874636224196749  0.3358888900505264  0.4791352044309676   T   T   T
  0.8333299760000017  0.5000000000000000  0.3253900110000032   F   F   F
  0.4944144737819158  0.5003463094317979  0.4105044223439336   T   T   T
  0.6626285316978411  0.5002582452040159  0.3694326634544467   T   T   T
  0.8322186463677497  0.5005869731958015  0.4600891966601637   T   T   T
  0.1666699949999995  0.6666700239999983  0.3020299969999982   F   F   F
  0.9977999930000010  0.6667299869999965  0.3426299990000032   F   F   F
  0.3287133376345537  0.6672382446343335  0.3929921593707633   T   T   T
  0.1601061592178326  0.6672994040338125  0.4401022295406563   T   T   T
  0.9906198585046013  0.6686777683855851  0.4793618415234064   T   T   T
  0.3333300050000005  0.8333299760000017  0.3253900110000032   F   F   F
  0.9959579920240884  0.8335113011284676  0.4123575537677837   T   T   T
  0.1625281981502127  0.8334121178713900  0.3696018509067329   T   T   T
  0.3230441120296916  0.8342839473040087  0.4607231508341911   T   T   T
  0.6666700239999983  0.6666700239999983  0.3020299969999982   F   F   F
  0.4981499909999982  0.6685000060000021  0.3420299889999967   F   F   F
  0.8277115843233815  0.6670992041817669  0.3927331634810542   T   T   T
  0.6618584306278308  0.6638600722517296  0.4426482037303288   T   T   T
  0.4877672731852059  0.6644357835651107  0.4793362662577536   T   T   T
  0.8333299760000017  0.8333299760000017  0.3253900110000032   F   F   F
  0.4962256308587030  0.8339410782735044  0.4123855580971636   T   T   T
  0.6620533572962373  0.8330047624737915  0.3700930735743952   T   T   T
  0.8267204150396239  0.8348044021061298  0.4606964668759375   T   T   T
  0.6074170458197017  0.5006436734765032  0.4882386029503323   T   T   T
  0.6565240055545232  0.4985418702000075  0.5298399547092814   T   T   T
  0.5350769270860880  0.3758302522291572  0.5995687605366413   T   T   T
  0.6620815150628729  0.1713580943674700  0.6552636707013946   T   T   T
  0.3460275663420731  0.2283532695400794  0.5681137085154901   T   T   T
  0.4997912631310086  0.6480451568763215  0.6594608678494609   T   T   T
  0.7341612193110763  0.4615514613427152  0.5257828201319725   T   T   T
  0.5771031661973183  0.4176774030596633  0.5738438142008846   T   T   T
  0.4658611431159372  0.3222735804167058  0.5877293333295199   T   T   T
  0.6165828809862717  0.2373216003667480  0.6337363038957875   T   T   T
  0.6878030734071174  0.0654562683799753  0.6398524713684139   T   T   T
  0.2949650254719955  0.3272032379367857  0.5629720518000099   T   T   T
  0.3658772007861515  0.1899432229633078  0.5379625335342197   T   T   T
  0.5709451748977301  0.7046597960962586  0.6637357255444059   T   T   T
  0.5131608068148452  0.5535931929781341  0.6373034702924087   T   T   T
TS
Ni  C  O  H
   1.00000000000000
    12.1852998734000000    0.0000000000000000    0.0000000000000000
     0.0000000000000000    7.4619998931999998    0.0000000000000000
     0.0000000000000000    0.0000000000000000   30.7441997528000002
   Ni   C    O    H
    54     1     5     9
Selective dynamics
Direct
  0.1666699949999995  0.0000000000000000  0.3020299969999982   F   F   F
  0.9977499840000021  0.0003099999999989  0.3425900040000016   F   F   F
  0.3283907446315553  0.9998753610883853  0.3926316306617110   T   T   T
  0.1584976070717445  0.0003506658830190  0.4397217528717832   T   T   T
  0.9898154906490007  0.0007059374662290  0.4793449946184509   T   T   T
  0.3333300050000005  0.1666699949999995  0.3253900110000032   F   F   F
  0.9958812043209235  0.1672025471110601  0.4123806786460378   T   T   T
  0.1624822997350108  0.1669686762616465  0.3696060397839744   T   T   T
  0.3220007764535069  0.1662770783601957  0.4600638048009600   T   T   T
  0.6666700239999983  0.0000000000000000  0.3020299969999982   F   F   F
  0.4982999859999993  0.0004199999999983  0.3421899969999984   F   F   F
  0.8276741376826351  0.0004574189970796  0.3927274908835230   T   T   T
  0.6599410406923027  0.0010273115202324  0.4406981405510138   T   T   T
  0.4850470650664036  0.0003300154243462  0.4787762822557227   T   T   T
  0.8333299760000017  0.1666699949999995  0.3253900110000032   F   F   F
  0.4950821003222714  0.1657455262310634  0.4122178473528919   T   T   T
  0.6617189807129833  0.1671208330857752  0.3697118215540627   T   T   T
  0.8271020932052053  0.1653785160968866  0.4609601007245274   T   T   T
  0.1666699949999995  0.3333300050000005  0.3020299969999982   F   F   F
  0.9977700110000001  0.3337300119999966  0.3426199849999989   F   F   F
  0.3288692687628227  0.3339768379572874  0.3928627895431021   T   T   T
  0.1596447444557185  0.3334395895394664  0.4400952991033620   T   T   T
  0.9899621103440310  0.3330398086172650  0.4792748076771645   T   T   T
  0.3333300050000005  0.5000000000000000  0.3253900110000032   F   F   F
  0.9954834632645841  0.5004813755189943  0.4126038386319024   T   T   T
  0.1620349906237024  0.5001346885677052  0.3697289196952482   T   T   T
  0.3211207148769972  0.5001762967554626  0.4606233558556028   T   T   T
  0.6666700239999983  0.3333300050000005  0.3020299969999982   F   F   F
  0.4981000129999984  0.3326700029999969  0.3421599859999986   F   F   F
  0.8282668211185253  0.3341155170567021  0.3929966666265940   T   T   T
  0.6627590968327297  0.3322875450884126  0.4407028648346625   T   T   T
  0.4872313487502211  0.3296236692483276  0.4808152612031975   T   T   T
  0.8333299760000017  0.5000000000000000  0.3253900110000032   F   F   F
  0.4951802247267452  0.5003649508378487  0.4118129820398195   T   T   T
  0.6626072378025540  0.5005937511404710  0.3689134602211723   T   T   T
  0.8286818709906711  0.5008634936360394  0.4617562987493500   T   T   T
  0.1666699949999995  0.6666700239999983  0.3020299969999982   F   F   F
  0.9977999930000010  0.6667299869999965  0.3426299990000032   F   F   F
  0.3289095939217219  0.6665826321922168  0.3929694436001299   T   T   T
  0.1597587058991294  0.6670744082860907  0.4400506635423156   T   T   T
  0.9902310132063050  0.6686576923756675  0.4791879691938021   T   T   T
  0.3333300050000005  0.8333299760000017  0.3253900110000032   F   F   F
  0.9959306292252066  0.8337969535428513  0.4123266957791714   T   T   T
  0.1624697029651685  0.8332856912817306  0.3695814880577188   T   T   T
  0.3219733626030603  0.8341687007342031  0.4604555612787635   T   T   T
  0.6666700239999983  0.6666700239999983  0.3020299969999982   F   F   F
  0.4981499909999982  0.6685000060000021  0.3420299889999967   F   F   F
  0.8281430442495150  0.6666216967952252  0.3930074800594454   T   T   T
  0.6629941809565452  0.6699009303852108  0.4414267669784095   T   T   T
  0.4864443789170281  0.6707162601397130  0.4807624971924582   T   T   T
  0.8333299760000017  0.8333299760000017  0.3253900110000032   F   F   F
  0.4952008958624816  0.8348368643707360  0.4122059104654525   T   T   T
  0.6617312255656316  0.8333969174086135  0.3698625437599219   T   T   T
  0.8273722657966047  0.8364843314787294  0.4607337864448482   T   T   T
  0.5958264314054560  0.5008100591101012  0.4771155198257730   T   T   T
  0.6734216427272770  0.4612257108452269  0.5398981067833049   T   T   T
  0.5430298327919374  0.3740365113379553  0.5986821172050583   T   T   T
  0.6478841123964756  0.1439467820233276  0.6518352464181945   T   T   T
  0.3400347193072690  0.2324081612362576  0.5678758176050636   T   T   T
  0.5001902735753063  0.6290774256207854  0.6585027223267090   T   T   T
  0.7051181629622931  0.3539909779219883  0.5265290066138846   T   T   T
  0.5975435998006091  0.4086449873926910  0.5716156006967168   T   T   T
  0.4743732941648062  0.3264902566039325  0.5859957943089142   T   T   T
  0.6081553276890972  0.2253492362306275  0.6310153229767010   T   T   T
  0.6813315281774024  0.0530338997025552  0.6334201402795401   T   T   T
  0.2961037904057662  0.3379290691512935  0.5606472407987937   T   T   T
  0.3601982565424109  0.1854686314978125  0.5385810931036232   T   T   T
  0.5479086006986833  0.7302304447154881  0.6521152984303384   T   T   T
  0.5167966231594718  0.5387517727395306  0.6351283366284122   T   T   T
FS
Ni  C  O  H
   1.00000000000000
    12.1852998734000000    0.0000000000000000    0.0000000000000000
     0.0000000000000000    7.4619998931999998    0.0000000000000000
     0.0000000000000000    0.0000000000000000   30.7441997528000002
   Ni   C    O    H
    54     1     5     9
Selective dynamics
Direct
  0.1666699949999995  0.0000000000000000  0.3020299969999982   F   F   F
  0.9977499840000021  0.0003099999999989  0.3425900040000016   F   F   F
  0.3284129000431406  0.9999612869099508  0.3925344471269412   T   T   T
  0.1586165684259910  0.0001571627176489  0.4396501802182513   T   T   T
  0.9907920881712755  0.0001169470851750  0.4794269665354207   T   T   T
  0.3333300050000005  0.1666699949999995  0.3253900110000032   F   F   F
  0.9959646434285574  0.1667345837750034  0.4123606511193074   T   T   T
  0.1625161125656618  0.1670193209583104  0.3695729364067546   T   T   T
  0.3213488845111243  0.1659715947937599  0.4599414866775717   T   T   T
  0.6666700239999983  0.0000000000000000  0.3020299969999982   F   F   F
  0.4982999859999993  0.0004199999999983  0.3421899969999984   F   F   F
  0.8276377220688573  0.0001197275924341  0.3928455502957817   T   T   T
  0.6603136045571816  0.0001732818918185  0.4408153130490859   T   T   T
  0.4852801843801444  0.0000966704714358  0.4789503910134272   T   T   T
  0.8333299760000017  0.1666699949999995  0.3253900110000032   F   F   F
  0.4949374225187455  0.1648269284422170  0.4123055767225168   T   T   T
  0.6616038330294955  0.1672065718346971  0.3697705609111850   T   T   T
  0.8281627780709826  0.1647607795359747  0.4610525586409722   T   T   T
  0.1666699949999995  0.3333300050000005  0.3020299969999982   F   F   F
  0.9977700110000001  0.3337300119999966  0.3426199849999989   F   F   F
  0.3292975995150229  0.3341960423896211  0.3929389797908698   T   T   T
  0.1596632735175589  0.3332730445817091  0.4399637922801958   T   T   T
  0.9908050159679220  0.3325182265006887  0.4792739983882228   T   T   T
  0.3333300050000005  0.5000000000000000  0.3253900110000032   F   F   F
  0.9962678959922755  0.5000345105473443  0.4124141830105756   T   T   T
  0.1625454950764507  0.5001155839755711  0.3696093067352280   T   T   T
  0.3201279349352077  0.5000842619418222  0.4609179044154814   T   T   T
  0.6666700239999983  0.3333300050000005  0.3020299969999982   F   F   F
  0.4981000129999984  0.3326700029999969  0.3421599859999986   F   F   F
  0.8287135647709647  0.3335891858605962  0.3928076403330820   T   T   T
  0.6645054674348003  0.3280138246960860  0.4411349997953877   T   T   T
  0.4836980647432725  0.3242448425848181  0.4825150995555845   T   T   T
  0.8333299760000017  0.5000000000000000  0.3253900110000032   F   F   F
  0.4962378430487817  0.5002055541823367  0.4128366622612774   T   T   T
  0.6628511387298417  0.5003133499604431  0.3687409241733661   T   T   T
  0.8303154757702984  0.5000143333407365  0.4609784224219950   T   T   T
  0.1666699949999995  0.6666700239999983  0.3020299969999982   F   F   F
  0.9977999930000010  0.6667299869999965  0.3426299990000032   F   F   F
  0.3293099727128208  0.6661633392551067  0.3929904596892655   T   T   T
  0.1596247469597358  0.6669496503188626  0.4399378371691967   T   T   T
  0.9907340382206229  0.6677933502114186  0.4792326691160440   T   T   T
  0.3333300050000005  0.8333299760000017  0.3253900110000032   F   F   F
  0.9959788691627196  0.8336033858519798  0.4123419619200348   T   T   T
  0.1625231969060508  0.8331937946276540  0.3695607436010206   T   T   T
  0.3213602585297295  0.8342055198095863  0.4602123161173779   T   T   T
  0.6666700239999983  0.6666700239999983  0.3020299969999982   F   F   F
  0.4981499909999982  0.6685000060000021  0.3420299889999967   F   F   F
  0.8287690281304876  0.6666715043354898  0.3928184720943477   T   T   T
  0.6645445030208137  0.6724395678703061  0.4411160434814647   T   T   T
  0.4834247336370296  0.6759624186554447  0.4825354384584273   T   T   T
  0.8333299760000017  0.8333299760000017  0.3253900110000032   F   F   F
  0.4950208796326621  0.8354435430731826  0.4122590218028961   T   T   T
  0.6616343771130886  0.8332206962315425  0.3697573936398868   T   T   T
  0.8281220657779897  0.8354422868930342  0.4610635012251905   T   T   T
  0.5800789724632551  0.5003832465365079  0.4679338566414870   T   T   T
  0.7032443825249217  0.5196937775047914  0.5683381336702951   T   T   T
  0.5432459690915934  0.3734161194161842  0.6136923431868695   T   T   T
  0.6316001375153277  0.1139003365385207  0.6562644614653337   T   T   T
  0.3329312952824424  0.2233649423314645  0.5682100139134505   T   T   T
  0.4994276325751272  0.6389919392553765  0.6643615647101981   T   T   T
  0.6884863435841240  0.5150907421531059  0.5370826061586698   T   T   T
  0.6371364746502266  0.4599912776437094  0.5828800898122992   T   T   T
  0.4807894140773712  0.3324415165571679  0.5963696611215283   T   T   T
  0.5949592073475927  0.2158920765047014  0.6380128900472073   T   T   T
  0.6800062202922561  0.0529444619610544  0.6359282211532147   T   T   T
  0.2995964212428248  0.3335393253961598  0.5571621162727851   T   T   T
  0.3613628810898746  0.1685658756972046  0.5409954302584197   T   T   T
  0.5341047330824296  0.7426843846085944  0.6509808330123263   T   T   T
  0.5148597815556144  0.5332703351325137  0.6429972777075221   T   T   T

Cu(100)  *CHOH + 4H2O  → *CH + OH- + 4H2O
IS
Cu  C  O  H
   1.00000000000000
    10.2238998412999997    0.0000000000000000    0.0000000000000000
     0.0000000000000000   10.2238998412999997    0.0000000000000000
     0.0000000000000000    0.0000000000000000   30.4220008849999992
   Cu   C    O    H
    64     1     5    10
Selective dynamics
Direct
  0.0000000000000000  0.0000100000000032  0.3090299959999996   F   F   F
  0.9998810931669908  0.0000050850343598  0.4251628011986384   T   T   T
  0.1250000000000000  0.1250099989999995  0.2496200049999970   F   F   F
  0.1250359222591229  0.1252455402307646  0.3675603018664759   T   T   T
  0.2500000000000000  0.0000100000000032  0.3090299959999996   F   F   F
  0.2501106947756355  0.0000085982612532  0.4251863189838616   T   T   T
  0.3750000000000000  0.1250099989999995  0.2496200049999970   F   F   F
  0.3741393510576714  0.1248649749591664  0.3672822394626181   T   T   T
  0.5000000000000000  0.0000100000000032  0.3090299959999996   F   F   F
  0.5001508051733765  0.9996490287096904  0.4250796429076829   T   T   T
  0.6250000000000000  0.1250099989999995  0.2496200049999970   F   F   F
  0.6249788014804238  0.1246637231747911  0.3671965713229071   T   T   T
  0.7500000000000000  0.0000100000000032  0.3090299959999996   F   F   F
  0.7497979688958409  0.9996473732188278  0.4250765266437071   T   T   T
  0.8750000000000000  0.1250099989999995  0.2496200049999970   F   F   F
  0.8759157101001378  0.1248081682962479  0.3672525536388846   T   T   T
  0.0000000000000000  0.2500100139999972  0.3090299959999996   F   F   F
  0.0000380861771632  0.2505736393544424  0.4249754032109649   T   T   T
  0.1250000000000000  0.3750100139999972  0.2496200049999970   F   F   F
  0.1250791579803945  0.3753743981510098  0.3676238702887389   T   T   T
  0.2500000000000000  0.2500100139999972  0.3090299959999996   F   F   F
  0.2500489105560888  0.2505433025331953  0.4250087825685611   T   T   T
  0.3750000000000000  0.3750100139999972  0.2496200049999970   F   F   F
  0.3770502997426348  0.3766404197746809  0.3681778747985902   T   T   T
  0.5000000000000000  0.2500100139999972  0.3090299959999996   F   F   F
  0.4991659920422435  0.2462640184329530  0.4242797748383467   T   T   T
  0.6250000000000000  0.3750100139999972  0.2496200049999970   F   F   F
  0.6250153243868581  0.3758479185076240  0.3674788744139477   T   T   T
  0.7500000000000000  0.2500100139999972  0.3090299959999996   F   F   F
  0.7510161065567971  0.2462595185667382  0.4241916037055304   T   T   T
  0.8750000000000000  0.3750100139999972  0.2496200049999970   F   F   F
  0.8730549322597767  0.3766771483411731  0.3681475174949611   T   T   T
  0.0000000000000000  0.5000100139999972  0.3090299959999996   F   F   F
  0.9996641152842329  0.5002960411572559  0.4253228388118728   T   T   T
  0.1250000000000000  0.6250100139999972  0.2496200049999970   F   F   F
  0.1250795050837468  0.6247043007082382  0.3674824236615777   T   T   T
  0.2500000000000000  0.5000100139999972  0.3090299959999996   F   F   F
  0.2505777322710472  0.5003034281880829  0.4253730245359435   T   T   T
  0.3750000000000000  0.6250100139999972  0.2496200049999970   F   F   F
  0.3768067709371579  0.6232769105279630  0.3680407496007803   T   T   T
  0.5000000000000000  0.5000100139999972  0.3090299959999996   F   F   F
  0.5013222918343487  0.5008421140382566  0.4292195484827630   T   T   T
  0.6250000000000000  0.6250100139999972  0.2496200049999970   F   F   F
  0.6249882531186230  0.6249932198474752  0.3671586215920613   T   T   T
  0.7500000000000000  0.5000100139999972  0.3090299959999996   F   F   F
  0.7489417368720552  0.5011173402035425  0.4291723819385282   T   T   T
  0.8750000000000000  0.6250100139999972  0.2496200049999970   F   F   F
  0.8732896929480987  0.6233424650232564  0.3680096258939400   T   T   T
  0.0000000000000000  0.7500100139999972  0.3090299959999996   F   F   F
  0.0006274870304424  0.7495350147438700  0.4250244606358322   T   T   T
  0.1250000000000000  0.8750100139999972  0.2496200049999970   F   F   F
  0.1250097102080261  0.8748451092465217  0.3675864874241057   T   T   T
  0.2500000000000000  0.7500100139999972  0.3090299959999996   F   F   F
  0.2494289823740914  0.7495725347941686  0.4250373763295272   T   T   T
  0.3750000000000000  0.8750100139999972  0.2496200049999970   F   F   F
  0.3743412640885069  0.8750359616960068  0.3672972342962169   T   T   T
  0.5000000000000000  0.7500100139999972  0.3090299959999996   F   F   F
  0.4975083128891455  0.7525689828328197  0.4245952106516739   T   T   T
  0.6250000000000000  0.8750100139999972  0.2496200049999970   F   F   F
  0.6249954532369060  0.8743895259442667  0.3676385539776419   T   T   T
  0.7500000000000000  0.7500100139999972  0.3090299959999996   F   F   F
  0.7525024494233179  0.7525982640065294  0.4246032305392546   T   T   T
  0.8750000000000000  0.8750100139999972  0.2496200049999970   F   F   F
  0.8756502404028836  0.8750188717559269  0.3672992889606945   T   T   T
  0.6252443627244872  0.5163304195908225  0.4797671559019108   T   T   T
  0.6254359269459542  0.4189428639195683  0.5116635925616819   T   T   T
  0.5536384267000543  0.3957586544373655  0.6309748309013088   T   T   T
  0.7016244405096188  0.2086888693047371  0.6749756822797011   T   T   T
  0.3041706735771399  0.3283010715414747  0.6438525509984387   T   T   T
  0.6009292772990023  0.5893631184248491  0.6937871633606960   T   T   T
  0.5726767814531541  0.4141172175697321  0.6001935134812513   T   T   T
  0.4584047919662027  0.3719252015654959  0.6327756168636611   T   T   T
  0.6612091629610788  0.1239721028510061  0.6695878229786913   T   T   T
  0.6484845449606098  0.2715137640738448  0.6577564358308265   T   T   T
  0.2520656616458794  0.4027983071875596  0.6535683240530616   T   T   T
  0.2585751528286977  0.2926661607249770  0.6183676670523326   T   T   T
  0.6650393066765758  0.5508680260013179  0.7136004180913389   T   T   T
  0.5865030185740068  0.5220920901988038  0.6708626685007388   T   T   T
  0.6267065579771796  0.3344393929461802  0.4958627263638178   T   T   T
  0.6245359332864666  0.6100233726345223  0.4977317765344793   T   T   T
TS
Cu  C  O  H
   1.00000000000000
    10.2238998412999997    0.0000000000000000    0.0000000000000000
     0.0000000000000000   10.2238998412999997    0.0000000000000000
     0.0000000000000000    0.0000000000000000   30.4220008849999992
   Cu   C    O    H
    64     1     5    10
Selective dynamics
Direct
  0.0000000000000000  0.0000100000000032  0.3090299959999996   F   F   F
  0.9999494678691079  0.0003188241426386  0.4251727991656367   T   T   T
  0.1250000000000000  0.1250099989999995  0.2496200049999970   F   F   F
  0.1249435102981522  0.1252896318212180  0.3676922100114908   T   T   T
  0.2500000000000000  0.0000100000000032  0.3090299959999996   F   F   F
  0.2502660122193845  0.0000739975265134  0.4252024157223175   T   T   T
  0.3750000000000000  0.1250099989999995  0.2496200049999970   F   F   F
  0.3745216904622239  0.1252911878424570  0.3674237917593288   T   T   T
  0.5000000000000000  0.0000100000000032  0.3090299959999996   F   F   F
  0.5000597450160029  0.0003274631860108  0.4248978299774109   T   T   T
  0.6250000000000000  0.1250099989999995  0.2496200049999970   F   F   F
  0.6250133161116693  0.1258281568629442  0.3674206050009516   T   T   T
  0.7500000000000000  0.0000100000000032  0.3090299959999996   F   F   F
  0.7500907958541774  0.0002144146407801  0.4249361443511503   T   T   T
  0.8750000000000000  0.1250099989999995  0.2496200049999970   F   F   F
  0.8752692454542839  0.1254369282415553  0.3674764337984300   T   T   T
  0.0000000000000000  0.2500100139999972  0.3090299959999996   F   F   F
  0.9994176602301508  0.2506940117965826  0.4251997164927914   T   T   T
  0.1250000000000000  0.3750100139999972  0.2496200049999970   F   F   F
  0.1248369273544654  0.3745182769699298  0.3673414028395072   T   T   T
  0.2500000000000000  0.2500100139999972  0.3090299959999996   F   F   F
  0.2500898788057313  0.2505652435156378  0.4250850427179813   T   T   T
  0.3750000000000000  0.3750100139999972  0.2496200049999970   F   F   F
  0.3767913917379602  0.3768297485650578  0.3684079176565476   T   T   T
  0.5000000000000000  0.2500100139999972  0.3090299959999996   F   F   F
  0.4999242675989919  0.2495734836670849  0.4249957718567003   T   T   T
  0.6250000000000000  0.3750100139999972  0.2496200049999970   F   F   F
  0.6246029277184348  0.3772208556315633  0.3681256158599098   T   T   T
  0.7500000000000000  0.2500100139999972  0.3090299959999996   F   F   F
  0.7494698203718997  0.2501326304891833  0.4249928732040900   T   T   T
  0.8750000000000000  0.3750100139999972  0.2496200049999970   F   F   F
  0.8730304799111934  0.3769660302799807  0.3682798560756666   T   T   T
  0.0000000000000000  0.5000100139999972  0.3090299959999996   F   F   F
  0.0013145672047017  0.5002866897531391  0.4248906911098231   T   T   T
  0.1250000000000000  0.6250100139999972  0.2496200049999970   F   F   F
  0.1250899203506819  0.6251334023129687  0.3672924422933193   T   T   T
  0.2500000000000000  0.5000100139999972  0.3090299959999996   F   F   F
  0.2479685871814112  0.5000491648218883  0.4248587714742129   T   T   T
  0.3750000000000000  0.6250100139999972  0.2496200049999970   F   F   F
  0.3757853450763307  0.6244159006731067  0.3677040159472966   T   T   T
  0.5000000000000000  0.5000100139999972  0.3090299959999996   F   F   F
  0.4959680761646581  0.5020011362986452  0.4286665292218714   T   T   T
  0.6250000000000000  0.6250100139999972  0.2496200049999970   F   F   F
  0.6246494031223264  0.6247004341702436  0.3664858615711637   T   T   T
  0.7500000000000000  0.5000100139999972  0.3090299959999996   F   F   F
  0.7498857363690306  0.5026078469318449  0.4289325012141347   T   T   T
  0.8750000000000000  0.6250100139999972  0.2496200049999970   F   F   F
  0.8743559617824346  0.6248161272724886  0.3675888180860341   T   T   T
  0.0000000000000000  0.7500100139999972  0.3090299959999996   F   F   F
  0.0004462028957519  0.7502325930110061  0.4248347291084613   T   T   T
  0.1250000000000000  0.8750100139999972  0.2496200049999970   F   F   F
  0.1250607252966702  0.8754216269447355  0.3674920063952456   T   T   T
  0.2500000000000000  0.7500100139999972  0.3090299959999996   F   F   F
  0.2493646806647192  0.7500471279995651  0.4247620379534993   T   T   T
  0.3750000000000000  0.8750100139999972  0.2496200049999970   F   F   F
  0.3761857411662035  0.8741365007880546  0.3680011885196066   T   T   T
  0.5000000000000000  0.7500100139999972  0.3090299959999996   F   F   F
  0.4983440731882638  0.7476549226418570  0.4263994348113584   T   T   T
  0.6250000000000000  0.8750100139999972  0.2496200049999970   F   F   F
  0.6250924814791645  0.8737006424657991  0.3683284931291411   T   T   T
  0.7500000000000000  0.7500100139999972  0.3090299959999996   F   F   F
  0.7520984599696519  0.7484735695421563  0.4262124998434018   T   T   T
  0.8750000000000000  0.8750100139999972  0.2496200049999970   F   F   F
  0.8737989561961186  0.8741905221249979  0.3681058555461831   T   T   T
  0.6208713599831199  0.5870057234114654  0.4706491365272925   T   T   T
  0.6019010930279620  0.4951526909264814  0.5115828235684958   T   T   T
  0.5696877788673405  0.4085929199999185  0.6047583949548994   T   T   T
  0.6881163986079173  0.2305814340091530  0.6660513786246014   T   T   T
  0.3247699182623691  0.3340207793109400  0.6324288153881454   T   T   T
  0.5992628955148049  0.5756956193580152  0.6781486673051305   T   T   T
  0.5787630787928322  0.4354550007621967  0.5737759676572551   T   T   T
  0.4764509609068170  0.3842140868663577  0.6096222583472652   T   T   T
  0.6622812161702356  0.1402046925321088  0.6608845701516302   T   T   T
  0.6488419998770354  0.2809040805039089  0.6417883367778714   T   T   T
  0.2779309929023199  0.4063880112193772  0.6461570081629446   T   T   T
  0.2625458218908605  0.2945435793223439  0.6120820856215872   T   T   T
  0.6492018649874751  0.5263548033134526  0.6997732261982748   T   T   T
  0.5928842258419351  0.5176272645208897  0.6522370328864113   T   T   T
  0.6129408334907680  0.4068515079979562  0.4992372511926035   T   T   T
  0.6279818525909846  0.6808846366285053  0.4887022555901055   T   T   T
FS
Cu  C  O  H
   1.00000000000000
    10.2238998412999997    0.0000000000000000    0.0000000000000000
     0.0000000000000000   10.2238998412999997    0.0000000000000000
     0.0000000000000000    0.0000000000000000   30.4220008849999992
   Cu   C    O    H
    64     1     5    10
Selective dynamics
Direct
  0.0000000000000000  0.0000100000000032  0.3090299959999996   F   F   F
  0.9997417912945394  0.9997611427197484  0.4251499232155140   T   T   T
  0.1250000000000000  0.1250099989999995  0.2496200049999970   F   F   F
  0.1250653113560887  0.1250522025434364  0.3676514777767466   T   T   T
  0.2500000000000000  0.0000100000000032  0.3090299959999996   F   F   F
  0.2503779268328898  0.9997371977193055  0.4251750540172949   T   T   T
  0.3750000000000000  0.1250099989999995  0.2496200049999970   F   F   F
  0.3747145692595168  0.1251194239760594  0.3675128986721887   T   T   T
  0.5000000000000000  0.0000100000000032  0.3090299959999996   F   F   F
  0.4999737627591614  0.0007092547877576  0.4248672109729767   T   T   T
  0.6250000000000000  0.1250099989999995  0.2496200049999970   F   F   F
  0.6249730130911857  0.1251556052153404  0.3674990094097055   T   T   T
  0.7500000000000000  0.0000100000000032  0.3090299959999996   F   F   F
  0.7500794603386183  0.0007133138769646  0.4248361349438241   T   T   T
  0.8750000000000000  0.1250099989999995  0.2496200049999970   F   F   F
  0.8753247091642962  0.1251288281660621  0.3675085676369676   T   T   T
  0.0000000000000000  0.2500100139999972  0.3090299959999996   F   F   F
  0.9997683476119335  0.2504008834164750  0.4251423102346905   T   T   T
  0.1250000000000000  0.3750100139999972  0.2496200049999970   F   F   F
  0.1250576306094189  0.3747221623295758  0.3674922748544063   T   T   T
  0.2500000000000000  0.2500100139999972  0.3090299959999996   F   F   F
  0.2503538021573490  0.2503897649810654  0.4252102435324545   T   T   T
  0.3750000000000000  0.3750100139999972  0.2496200049999970   F   F   F
  0.3761407599506512  0.3761344363624914  0.3681448081104151   T   T   T
  0.5000000000000000  0.2500100139999972  0.3090299959999996   F   F   F
  0.4999541458042600  0.2495083471273603  0.4250038821824802   T   T   T
  0.6250000000000000  0.3750100139999972  0.2496200049999970   F   F   F
  0.6249691295549553  0.3756992775009138  0.3677591103977349   T   T   T
  0.7500000000000000  0.2500100139999972  0.3090299959999996   F   F   F
  0.7499909586382358  0.2495133308211734  0.4249448615017215   T   T   T
  0.8750000000000000  0.3750100139999972  0.2496200049999970   F   F   F
  0.8738665317401839  0.3761180728182367  0.3681447330947449   T   T   T
  0.0000000000000000  0.5000100139999972  0.3090299959999996   F   F   F
  0.0006547020081840  0.5000433513772151  0.4248578883663754   T   T   T
  0.1250000000000000  0.6250100139999972  0.2496200049999970   F   F   F
  0.1250520280280725  0.6250316275530992  0.3674539548350069   T   T   T
  0.2500000000000000  0.5000100139999972  0.3090299959999996   F   F   F
  0.2493918341340304  0.5000098295049469  0.4249273715166026   T   T   T
  0.3750000000000000  0.6250100139999972  0.2496200049999970   F   F   F
  0.3756591954291650  0.6249593006145275  0.3677186044288874   T   T   T
  0.5000000000000000  0.5000100139999972  0.3090299959999996   F   F   F
  0.4993765655595297  0.4993434438452624  0.4277587445703830   T   T   T
  0.6250000000000000  0.6250100139999972  0.2496200049999970   F   F   F
  0.6249758341637843  0.6249914367397054  0.3657956969257370   T   T   T
  0.7500000000000000  0.5000100139999972  0.3090299959999996   F   F   F
  0.7505394248781201  0.4994675299627431  0.4276667017782074   T   T   T
  0.8750000000000000  0.6250100139999972  0.2496200049999970   F   F   F
  0.8743684806877923  0.6249848024774636  0.3677154462954917   T   T   T
  0.0000000000000000  0.7500100139999972  0.3090299959999996   F   F   F
  0.0006849445821402  0.7501136817640912  0.4248560348197401   T   T   T
  0.1250000000000000  0.8750100139999972  0.2496200049999970   F   F   F
  0.1250432433047308  0.8753871558086175  0.3674830274330034   T   T   T
  0.2500000000000000  0.7500100139999972  0.3090299959999996   F   F   F
  0.2493823443206438  0.7500904725963764  0.4248816001213882   T   T   T
  0.3750000000000000  0.8750100139999972  0.2496200049999970   F   F   F
  0.3760360624327816  0.8740007439977546  0.3680767696971330   T   T   T
  0.5000000000000000  0.7500100139999972  0.3090299959999996   F   F   F
  0.4992795526489999  0.7507619436744193  0.4275052628185350   T   T   T
  0.6250000000000000  0.8750100139999972  0.2496200049999970   F   F   F
  0.6249901226846220  0.8744673098373070  0.3676764061976527   T   T   T
  0.7500000000000000  0.7500100139999972  0.3090299959999996   F   F   F
  0.7506396496868888  0.7507136373586647  0.4274640227013506   T   T   T
  0.8750000000000000  0.8750100139999972  0.2496200049999970   F   F   F
  0.8740000849496994  0.8740093305155696  0.3680688288451606   T   T   T
  0.6248949481682828  0.6253260999387820  0.4545398944722621   T   T   T
  0.6830241828596826  0.3838766538392804  0.5575924769486420   T   T   T
  0.5649342514047859  0.3810439225492033  0.6334912119779830   T   T   T
  0.6762312841593143  0.1959405365378402  0.6782256363048589   T   T   T
  0.2733633352948317  0.3204937437871962  0.6397865992286995   T   T   T
  0.6055115487232925  0.5855952952719221  0.6817169614773135   T   T   T
  0.6279936737478451  0.3844349161443290  0.5860180732852029   T   T   T
  0.4709683606310477  0.3625996484224174  0.6333585456630644   T   T   T
  0.6825589760813457  0.1207090900205898  0.6587798148754942   T   T   T
  0.6301606578940593  0.2677676731672989  0.6596596302207587   T   T   T
  0.2332662271616286  0.4039849989089106  0.6473354365298718   T   T   T
  0.2388082324472052  0.2992428974835590  0.6107861320136223   T   T   T
  0.6374138472195128  0.5519660007451108  0.7096321851579290   T   T   T
  0.5881036162938074  0.5028764030340511  0.6626886006011290   T   T   T
  0.6260743908432502  0.4138138009042720  0.5340083266642566   T   T   T
  0.6256981303208562  0.6263805318743891  0.4910244444802743   T   T   T

Ni(100)  *CHOH + 4H2O  → *CH + OH- + 4H2O
IS
Ni  O  H  C
   1.00000000000000
     9.9492998122999996    0.0000000000000000    0.0000000000000000
     0.0000000000000000    9.9492998122999996    0.0000000000000000
     0.0000000000000000    0.0000000000000000   30.2763996123999988
   Ni   O    H    C
    64     5    10     1
Selective dynamics
Direct
  0.0000000000000000  0.0000000000000000  0.3262999949999994   F   F   F
  0.9998034886253890  0.9999476888828553  0.4395752876212384   T   T   T
  0.1250000000000000  0.1250000000000000  0.2682099940000029   F   F   F
  0.1250145544060217  0.1245020918995579  0.3838065010890617   T   T   T
  0.2500000000000000  0.0000000000000000  0.3262999949999994   F   F   F
  0.2499861526631761  0.0002885577012393  0.4397009692300884   T   T   T
  0.3750000000000000  0.1250000000000000  0.2682099940000029   F   F   F
  0.3747361175181965  0.1241938601756161  0.3837027961850339   T   T   T
  0.5000000000000000  0.0000000000000000  0.3262999949999994   F   F   F
  0.5000932773898370  0.0001289509405780  0.4395756526699941   T   T   T
  0.6250000000000000  0.1250000000000000  0.2682099940000029   F   F   F
  0.6258208249695727  0.1255894164332290  0.3843241400555613   T   T   T
  0.7500000000000000  0.0000000000000000  0.3262999949999994   F   F   F
  0.7499646156623072  0.0012300088388457  0.4398058118368624   T   T   T
  0.8750000000000000  0.1250000000000000  0.2682099940000029   F   F   F
  0.8740806771555683  0.1257251019156627  0.3842903466720458   T   T   T
  0.0000000000000000  0.2500000000000000  0.3262999949999994   F   F   F
  0.0018764776994402  0.2486992816968296  0.4391623950158063   T   T   T
  0.1250000000000000  0.3750000000000000  0.2682099940000029   F   F   F
  0.1248612730345471  0.3751139705736577  0.3838821379493993   T   T   T
  0.2500000000000000  0.2500000000000000  0.3262999949999994   F   F   F
  0.2500199993190932  0.2502222065985293  0.4394360916782460   T   T   T
  0.3750000000000000  0.3750000000000000  0.2682099940000029   F   F   F
  0.3744603927140417  0.3751605648193035  0.3836445503998291   T   T   T
  0.5000000000000000  0.2500000000000000  0.3262999949999994   F   F   F
  0.4972255572870665  0.2494153492549174  0.4388453013740374   T   T   T
  0.6250000000000000  0.3750000000000000  0.2682099940000029   F   F   F
  0.6254601617078208  0.3750057840697139  0.3841726487163939   T   T   T
  0.7500000000000000  0.2500000000000000  0.3262999949999994   F   F   F
  0.7505204005998962  0.2530093527708104  0.4437570297453277   T   T   T
  0.8750000000000000  0.3750000000000000  0.2682099940000029   F   F   F
  0.8749930341223049  0.3749538905840168  0.3839905227911942   T   T   T
  0.0000000000000000  0.5000000000000000  0.3262999949999994   F   F   F
  0.0017168572463504  0.5011362001569637  0.4391755124607144   T   T   T
  0.1250000000000000  0.6250000000000000  0.2682099940000029   F   F   F
  0.1249182064415777  0.6255646713849430  0.3838605210484545   T   T   T
  0.2500000000000000  0.5000000000000000  0.3262999949999994   F   F   F
  0.2499415851765363  0.5001802533316493  0.4396049349117135   T   T   T
  0.3750000000000000  0.6250000000000000  0.2682099940000029   F   F   F
  0.3747434716590448  0.6258283900628214  0.3837410660465181   T   T   T
  0.5000000000000000  0.5000000000000000  0.3262999949999994   F   F   F
  0.4973187083059258  0.5004967940343334  0.4388973303841794   T   T   T
  0.6250000000000000  0.6250000000000000  0.2682099940000029   F   F   F
  0.6258648762094339  0.6241948349592050  0.3843437609729037   T   T   T
  0.7500000000000000  0.5000000000000000  0.3262999949999994   F   F   F
  0.7503989417726658  0.4963774102553700  0.4438658474631438   T   T   T
  0.8750000000000000  0.6250000000000000  0.2682099940000029   F   F   F
  0.8739841653745444  0.6240965860988865  0.3843285114150419   T   T   T
  0.0000000000000000  0.7500000000000000  0.3262999949999994   F   F   F
  0.9996427609541811  0.7500459914810449  0.4396238457057535   T   T   T
  0.1250000000000000  0.8750000000000000  0.2682099940000029   F   F   F
  0.1249632241863949  0.8750247319215916  0.3840464877722027   T   T   T
  0.2500000000000000  0.7500000000000000  0.3262999949999994   F   F   F
  0.2499898121342454  0.7499828253399414  0.4396968710219795   T   T   T
  0.3750000000000000  0.8750000000000000  0.2682099940000029   F   F   F
  0.3750179911664375  0.8749794088430392  0.3840519595898613   T   T   T
  0.5000000000000000  0.7500000000000000  0.3262999949999994   F   F   F
  0.5001710587174770  0.7497222660274332  0.4396448937303816   T   T   T
  0.6250000000000000  0.8750000000000000  0.2682099940000029   F   F   F
  0.6252742781074403  0.8748960284686476  0.3842181815677392   T   T   T
  0.7500000000000000  0.7500000000000000  0.3262999949999994   F   F   F
  0.7499080236497306  0.7482177631311728  0.4398602465542325   T   T   T
  0.8750000000000000  0.8750000000000000  0.2682099940000029   F   F   F
  0.8746818987071947  0.8749536195398377  0.3841714518936570   T   T   T
  0.5808080879104338  0.3888912586259679  0.6127124488549214   T   T   T
  0.4882105728610640  0.1578900103582654  0.6551477268822978   T   T   T
  0.3569165357984687  0.5425714267321951  0.6154843870509836   T   T   T
  0.7434808395077042  0.4763343353077261  0.6815286458920511   T   T   T
  0.6519395063445259  0.3738039619929552  0.5229156534792807   T   T   T
  0.6153871013307608  0.3833061552833357  0.5821707080157310   T   T   T
  0.4998615186483022  0.4487075150122593  0.6114603044350559   T   T   T
  0.5206875672754379  0.2363610195629917  0.6379710273382955   T   T   T
  0.4317263513131806  0.1078495422537458  0.6346835612530981   T   T   T
  0.3725023069353952  0.6355191949896906  0.6066189927484515   T   T   T
  0.2872452317717702  0.5089120406177443  0.5956977886213437   T   T   T
  0.8269480661614566  0.5122843349011674  0.6696176465221555   T   T   T
  0.6907888911568349  0.4480416386356794  0.6552915367133281   T   T   T
  0.5681422638235318  0.3739496164476748  0.5047022979057587   T   T   T
  0.8516287264985465  0.3747052198854277  0.5125805541084603   T   T   T
  0.7588894689698620  0.3745661704756955  0.4925951549345697   T   T   T
TS
Ni  O  H  C
   1.00000000000000
     9.9492998122999996    0.0000000000000000    0.0000000000000000
     0.0000000000000000    9.9492998122999996    0.0000000000000000
     0.0000000000000000    0.0000000000000000   30.2763996123999988
   Ni   O    H    C
    64     5    10     1
Selective dynamics
Direct
  0.0000000000000000  0.0000000000000000  0.3262999949999994   F   F   F
  0.9998687265030668  0.9997418091614563  0.4395870897750811   T   T   T
  0.1250000000000000  0.1250000000000000  0.2682099940000029   F   F   F
  0.1241256568628017  0.1255473943616963  0.3841327542703326   T   T   T
  0.2500000000000000  0.0000000000000000  0.3262999949999994   F   F   F
  0.2496925407904840  0.0002838250146979  0.4396880934289555   T   T   T
  0.3750000000000000  0.1250000000000000  0.2682099940000029   F   F   F
  0.3745163990971250  0.1245805965608326  0.3839314018695177   T   T   T
  0.5000000000000000  0.0000000000000000  0.3262999949999994   F   F   F
  0.5001622038822404  0.0002917732295700  0.4395195092901218   T   T   T
  0.6250000000000000  0.1250000000000000  0.2682099940000029   F   F   F
  0.6253067014169531  0.1256102176389078  0.3842202962899464   T   T   T
  0.7500000000000000  0.0000000000000000  0.3262999949999994   F   F   F
  0.7499632745735809  0.9999414313547064  0.4394591194526143   T   T   T
  0.8750000000000000  0.1250000000000000  0.2682099940000029   F   F   F
  0.8748622062761626  0.1250211316043703  0.3840010565951104   T   T   T
  0.0000000000000000  0.2500000000000000  0.3262999949999994   F   F   F
  0.9976320124914153  0.2500520248811782  0.4411459718955371   T   T   T
  0.1250000000000000  0.3750000000000000  0.2682099940000029   F   F   F
  0.1235768517693359  0.3750577130322483  0.3843017186130453   T   T   T
  0.2500000000000000  0.2500000000000000  0.3262999949999994   F   F   F
  0.2484420214161887  0.2501694867553255  0.4396717553020366   T   T   T
  0.3750000000000000  0.3750000000000000  0.2682099940000029   F   F   F
  0.3737945237765814  0.3750202665900915  0.3839633723835689   T   T   T
  0.5000000000000000  0.2500000000000000  0.3262999949999994   F   F   F
  0.4978004557214533  0.2499405493666416  0.4392686008445637   T   T   T
  0.6250000000000000  0.3750000000000000  0.2682099940000029   F   F   F
  0.6244571021210703  0.3748855336341492  0.3841099346858741   T   T   T
  0.7500000000000000  0.2500000000000000  0.3262999949999994   F   F   F
  0.7523562407888846  0.2497974499251896  0.4421645435234751   T   T   T
  0.8750000000000000  0.3750000000000000  0.2682099940000029   F   F   F
  0.8748531131794905  0.3749585686324082  0.3829352906560999   T   T   T
  0.0000000000000000  0.5000000000000000  0.3262999949999994   F   F   F
  0.9978464566090821  0.5000499739607278  0.4412036528048802   T   T   T
  0.1250000000000000  0.6250000000000000  0.2682099940000029   F   F   F
  0.1241392922547178  0.6245187464988433  0.3841647840357894   T   T   T
  0.2500000000000000  0.5000000000000000  0.3262999949999994   F   F   F
  0.2486517389276557  0.4998039295064771  0.4396980308125791   T   T   T
  0.3750000000000000  0.6250000000000000  0.2682099940000029   F   F   F
  0.3746257857901654  0.6253250770850372  0.3839476021931958   T   T   T
  0.5000000000000000  0.5000000000000000  0.3262999949999994   F   F   F
  0.4981259277845069  0.4999248084636250  0.4392870488563005   T   T   T
  0.6250000000000000  0.6250000000000000  0.2682099940000029   F   F   F
  0.6254465488574112  0.6242523712004626  0.3841732891927947   T   T   T
  0.7500000000000000  0.5000000000000000  0.3262999949999994   F   F   F
  0.7524284573659372  0.5002398517320401  0.4421555267061450   T   T   T
  0.8750000000000000  0.6250000000000000  0.2682099940000029   F   F   F
  0.8749867047452469  0.6249336510661792  0.3840040129692426   T   T   T
  0.0000000000000000  0.7500000000000000  0.3262999949999994   F   F   F
  0.9997298340661729  0.7504801940766512  0.4396503854521043   T   T   T
  0.1250000000000000  0.8750000000000000  0.2682099940000029   F   F   F
  0.1251443349198524  0.8750436653305229  0.3840430149073910   T   T   T
  0.2500000000000000  0.7500000000000000  0.3262999949999994   F   F   F
  0.2496762090443596  0.7496358128688385  0.4396391107785718   T   T   T
  0.3750000000000000  0.8750000000000000  0.2682099940000029   F   F   F
  0.3748860472455249  0.8749850291711212  0.3840553846590709   T   T   T
  0.5000000000000000  0.7500000000000000  0.3262999949999994   F   F   F
  0.5003646398069961  0.7494876116482985  0.4395327975684040   T   T   T
  0.6250000000000000  0.8750000000000000  0.2682099940000029   F   F   F
  0.6248403609938009  0.8750085798863978  0.3840148757518094   T   T   T
  0.7500000000000000  0.7500000000000000  0.3262999949999994   F   F   F
  0.7499250458333790  0.7500349897978111  0.4393382876679013   T   T   T
  0.8750000000000000  0.8750000000000000  0.2682099940000029   F   F   F
  0.8751577965179180  0.8750317959406360  0.3839189628020208   T   T   T
  0.5875307605463291  0.3870859224641165  0.6024209491747925   T   T   T
  0.4903641602440061  0.1694301257867750  0.6484826678578344   T   T   T
  0.3617696212966806  0.5479684640610571  0.6038739050611213   T   T   T
  0.7358106177191672  0.4753016934511720  0.6729612366805782   T   T   T
  0.7095111673534760  0.3741867223999122  0.5244458179272300   T   T   T
  0.6347840516863812  0.3830892835129021  0.5726042342531272   T   T   T
  0.5087659015200003  0.4480951452370263  0.5994297413070271   T   T   T
  0.5243706216317534  0.2433391581657958  0.6293419120682557   T   T   T
  0.4414044641429768  0.1100087878267217  0.6286573511959830   T   T   T
  0.3766942152812121  0.6402122259947731  0.5941671634192360   T   T   T
  0.2899132165256901  0.5136948132699501  0.5850768593738280   T   T   T
  0.8153679575882435  0.5207097091789379  0.6616931031068987   T   T   T
  0.6856433066781165  0.4462161549245494  0.6460985146162628   T   T   T
  0.6307200522556471  0.3736612680130449  0.5046537096484585   T   T   T
  0.9186235568139267  0.3752775100695729  0.5043908539655888   T   T   T
  0.8389521787018595  0.3750671773685710  0.4789083590653505   T   T   T
FS
Ni  O  H  C
   1.00000000000000
     9.9492998122999996    0.0000000000000000    0.0000000000000000
     0.0000000000000000    9.9492998122999996    0.0000000000000000
     0.0000000000000000    0.0000000000000000   30.2763996123999988
   Ni   O    H    C
    64     5    10     1
Selective dynamics
Direct
  0.0000000000000000  0.0000000000000000  0.3262999949999994   F   F   F
  0.0000220343882233  0.0004653132728052  0.4394657379769527   T   T   T
  0.1250000000000000  0.1250000000000000  0.2682099940000029   F   F   F
  0.1249535277027647  0.1251061915152647  0.3838454026308966   T   T   T
  0.2500000000000000  0.0000000000000000  0.3262999949999994   F   F   F
  0.2495370417671694  0.0004501416530616  0.4395837718198621   T   T   T
  0.3750000000000000  0.1250000000000000  0.2682099940000029   F   F   F
  0.3751306430812846  0.1249904288596255  0.3840806309961096   T   T   T
  0.5000000000000000  0.0000000000000000  0.3262999949999994   F   F   F
  0.5002005349826106  0.0002180192639329  0.4395734110852629   T   T   T
  0.6250000000000000  0.1250000000000000  0.2682099940000029   F   F   F
  0.6250272921057061  0.1252192135493999  0.3839581180110017   T   T   T
  0.7500000000000000  0.0000000000000000  0.3262999949999994   F   F   F
  0.7499083191643194  0.0003744514157376  0.4394589921894507   T   T   T
  0.8750000000000000  0.1250000000000000  0.2682099940000029   F   F   F
  0.8749502493663286  0.1247618491972915  0.3839777823744086   T   T   T
  0.0000000000000000  0.2500000000000000  0.3262999949999994   F   F   F
  0.9995776519140662  0.2508775195994630  0.4415900665989270   T   T   T
  0.1250000000000000  0.3750000000000000  0.2682099940000029   F   F   F
  0.1255016579103483  0.3751201628553247  0.3839495784196458   T   T   T
  0.2500000000000000  0.2500000000000000  0.3262999949999994   F   F   F
  0.2496894739908768  0.2499464686440831  0.4394569678288605   T   T   T
  0.3750000000000000  0.3750000000000000  0.2682099940000029   F   F   F
  0.3752409201012838  0.3749370176395246  0.3841217268729551   T   T   T
  0.5000000000000000  0.2500000000000000  0.3262999949999994   F   F   F
  0.5006679578150468  0.2500601181775295  0.4398214929640574   T   T   T
  0.6250000000000000  0.3750000000000000  0.2682099940000029   F   F   F
  0.6247248043359761  0.3749290564138263  0.3840558149968487   T   T   T
  0.7500000000000000  0.2500000000000000  0.3262999949999994   F   F   F
  0.7509275900492014  0.2509327326366915  0.4417327908002093   T   T   T
  0.8750000000000000  0.3750000000000000  0.2682099940000029   F   F   F
  0.8750280705677369  0.3750496900216405  0.3826498615469873   T   T   T
  0.0000000000000000  0.5000000000000000  0.3262999949999994   F   F   F
  0.9997099665882772  0.4995702175810237  0.4417233257489457   T   T   T
  0.1250000000000000  0.6250000000000000  0.2682099940000029   F   F   F
  0.1250590195974652  0.6248702751809461  0.3838807658400967   T   T   T
  0.2500000000000000  0.5000000000000000  0.3262999949999994   F   F   F
  0.2498403547679402  0.5000004490320364  0.4395895450398939   T   T   T
  0.3750000000000000  0.6250000000000000  0.2682099940000029   F   F   F
  0.3751674523443782  0.6249895696872656  0.3840833062945777   T   T   T
  0.5000000000000000  0.5000000000000000  0.3262999949999994   F   F   F
  0.5005883465531298  0.4998472438128303  0.4397585790201290   T   T   T
  0.6250000000000000  0.6250000000000000  0.2682099940000029   F   F   F
  0.6251673905647266  0.6246579736401188  0.3839339848021339   T   T   T
  0.7500000000000000  0.5000000000000000  0.3262999949999994   F   F   F
  0.7509267111494680  0.4992210020814269  0.4417991690134926   T   T   T
  0.8750000000000000  0.6250000000000000  0.2682099940000029   F   F   F
  0.8751314312085512  0.6252790248000863  0.3839885992011673   T   T   T
  0.0000000000000000  0.7500000000000000  0.3262999949999994   F   F   F
  0.0002020773839035  0.7497814437895869  0.4395195051832914   T   T   T
  0.1250000000000000  0.8750000000000000  0.2682099940000029   F   F   F
  0.1251865344607381  0.8750174975092833  0.3840402900364737   T   T   T
  0.2500000000000000  0.7500000000000000  0.3262999949999994   F   F   F
  0.2496858096662535  0.7494419588355612  0.4395615238246151   T   T   T
  0.3750000000000000  0.8750000000000000  0.2682099940000029   F   F   F
  0.3750597459535783  0.8749322699579594  0.3840991932817701   T   T   T
  0.5000000000000000  0.7500000000000000  0.3262999949999994   F   F   F
  0.5005416453236435  0.7494595583519512  0.4396308792493286   T   T   T
  0.6250000000000000  0.8750000000000000  0.2682099940000029   F   F   F
  0.6248390992695505  0.8749296294045621  0.3840488582134682   T   T   T
  0.7500000000000000  0.7500000000000000  0.3262999949999994   F   F   F
  0.7500399748221938  0.7496273502804343  0.4394404017891418   T   T   T
  0.8750000000000000  0.8750000000000000  0.2682099940000029   F   F   F
  0.8750716707576913  0.8750090785494891  0.3840589279629967   T   T   T
  0.5428900071054983  0.3871901402458562  0.6270530279207733   T   T   T
  0.4564331930805352  0.1596213960792880  0.6562870719768412   T   T   T
  0.3066014556132970  0.5790679673217625  0.6129216606600849   T   T   T
  0.7314064981093793  0.4805552739920387  0.6775683381291344   T   T   T
  0.6890914595080702  0.3206276293718275  0.5588639382066489   T   T   T
  0.6231286091313777  0.3518571418351044  0.5828632616607479   T   T   T
  0.4694378140077546  0.4508946013113615  0.6221968547348169   T   T   T
  0.4887303306650637  0.2519032059960011  0.6439555671414539   T   T   T
  0.4476310061627586  0.1025902613900129  0.6303538478620254   T   T   T
  0.3422000883030876  0.6595131060139678  0.5987590249006800   T   T   T
  0.2557070473623000  0.5336686250222229  0.5898121258954703   T   T   T
  0.8032962640526691  0.5073736687976407  0.6576750308293526   T   T   T
  0.6552259462415932  0.4463643404330710  0.6569839087316822   T   T   T
  0.6483817424340614  0.3384900892654983  0.5300737699375162   T   T   T
  0.8733742666840314  0.3741856611259493  0.5052205572914445   T   T   T
  0.8759634322960324  0.3751766463390211  0.4684684202303515   T   T   T

Cu(211)  *CHOH + 4H2O  → *CH + OH- + 4H2O
IS
Cu  C  O  H
   1.00000000000000
    12.5907001494999999    0.0000000000000000    0.0000000000000000
     0.0000000000000000    7.7101998328999999    0.0000000000000000
     0.0000000000000000    0.0000000000000000   30.9353008269999989
   Cu   C    O    H
    54     1     5    10
Selective dynamics
Direct
  0.1666699949999995  0.0000000000000000  0.2736099959999976   F   F   F
  0.0000000000000000  0.0000000000000000  0.3215799930000003   F   F   F
  0.3330807941540428  0.9999671551606255  0.3678767832537559   T   T   T
  0.1680138866695202  0.9999347043850406  0.4162401463910683   T   T   T
  0.9954443050278172  0.9999684648113103  0.4585217305176883   T   T   T
  0.3333300050000005  0.1666699949999995  0.2976000009999993   F   F   F
  0.0026321032801988  0.1664480478219303  0.3908723246792718   T   T   T
  0.1658978918423557  0.1666681653829727  0.3438519815313938   T   T   T
  0.3328925259546054  0.1668626030975986  0.4379041426135188   T   T   T
  0.6666700239999983  0.0000000000000000  0.2736099959999976   F   F   F
  0.5000000000000000  0.0000000000000000  0.3215799930000003   F   F   F
  0.8331439975131545  0.9999782339885641  0.3677644543102616   T   T   T
  0.6675850866184874  0.9999599616723600  0.4158677972287919   T   T   T
  0.4955407266284126  0.9998984965942910  0.4592187608701082   T   T   T
  0.8333299760000017  0.1666699949999995  0.2976000009999993   F   F   F
  0.5021928754534670  0.1692019654876233  0.3918690494287347   T   T   T
  0.6650202811661003  0.1662229008996832  0.3436810583937060   T   T   T
  0.8321255035108308  0.1666037448238313  0.4378595717717317   T   T   T
  0.1666699949999995  0.3333300050000005  0.2736099959999976   F   F   F
  0.0000000000000000  0.3333300050000005  0.3215799930000003   F   F   F
  0.3334347558137409  0.3322127087663418  0.3678828365623303   T   T   T
  0.1675997015562558  0.3321351321169814  0.4161501407871313   T   T   T
  0.9951354959590972  0.3329461921074213  0.4582722216791950   T   T   T
  0.3333300050000005  0.5000000000000000  0.2976000009999993   F   F   F
  0.0031705309250825  0.4999622668452730  0.3909362461980237   T   T   T
  0.1659080702345435  0.4999580851569476  0.3437608714981266   T   T   T
  0.3299238421851101  0.4999311423791326  0.4365722705162938   T   T   T
  0.6666700239999983  0.3333300050000005  0.2736099959999976   F   F   F
  0.5000000000000000  0.3333300050000005  0.3215799930000003   F   F   F
  0.8333684454505743  0.3330348908261769  0.3676955583412393   T   T   T
  0.6683184653603504  0.3324408183669902  0.4152417679557274   T   T   T
  0.4976171088622579  0.3341510807300239  0.4615498943890657   T   T   T
  0.8333299760000017  0.5000000000000000  0.2976000009999993   F   F   F
  0.5019794629597101  0.4999564091715740  0.3907434615821330   T   T   T
  0.6656958303596667  0.4999758265804104  0.3437743850501391   T   T   T
  0.8320936768143952  0.4999585395538872  0.4375865761744748   T   T   T
  0.1666699949999995  0.6666700239999983  0.2736099959999976   F   F   F
  0.0000000000000000  0.6666700239999983  0.3215799930000003   F   F   F
  0.3334366372587141  0.6677087221826454  0.3678809484942320   T   T   T
  0.1675963287891591  0.6677488902206292  0.4161482093294566   T   T   T
  0.9951302017743657  0.6669898832049128  0.4582698105611342   T   T   T
  0.3333300050000005  0.8333299760000017  0.2976000009999993   F   F   F
  0.0026282428201085  0.8334941284233679  0.3908724937117967   T   T   T
  0.1658957247229580  0.8332590399713666  0.3438511942569420   T   T   T
  0.3328940635788484  0.8330134383685248  0.4378935124601000   T   T   T
  0.6666700239999983  0.6666700239999983  0.2736099959999976   F   F   F
  0.5000000000000000  0.6666700239999983  0.3215799930000003   F   F   F
  0.8333734792194321  0.6669198034583559  0.3676945285888991   T   T   T
  0.6683298529360897  0.6674844743453434  0.4152379859123059   T   T   T
  0.4976231000499567  0.6656899972824775  0.4615561737168505   T   T   T
  0.8333299760000017  0.8333299760000017  0.2976000009999993   F   F   F
  0.5021974457325840  0.8306903038575371  0.3918667432253002   T   T   T
  0.6650227173412091  0.8337423196968743  0.3436801945357644   T   T   T
  0.8321272140462810  0.8333392856531745  0.4378572618416001   T   T   T
  0.5311170904927351  0.4999768378074805  0.5086199130560516   T   T   T
  0.4747783539001276  0.4998519014250817  0.5472084931491850   T   T   T
  0.4608690694751303  0.4562573199839193  0.6618217102111501   T   T   T
  0.5870742795765835  0.2161728185979825  0.7056842322610848   T   T   T
  0.2654824876935464  0.3843947466241247  0.6904474016770763   T   T   T
  0.4990092321311224  0.7131361740840987  0.7237411963177180   T   T   T
  0.3988494988720106  0.5003660489588384  0.5405871336939683   T   T   T
  0.4654856885442769  0.4794915866451390  0.6308925781046497   T   T   T
  0.3847297752230432  0.4284273759989432  0.6685373671657686   T   T   T
  0.5437897449918623  0.2942864696120324  0.6873888017467067   T   T   T
  0.6082209471060551  0.1217889578168467  0.6866343280667095   T   T   T
  0.2191570786566004  0.4857553371193575  0.6906932965742243   T   T   T
  0.2259537471992914  0.2936899315098174  0.6754983220426922   T   T   T
  0.5749281357059601  0.7165348511134937  0.7296123728085533   T   T   T
  0.4906789386442298  0.6261280336956077  0.7004638583503962   T   T   T
  0.6162847433825860  0.4997886682996651  0.5171928452065941   T   T   T
TS
Cu  C  O  H
   1.00000000000000
    12.5907001494999999    0.0000000000000000    0.0000000000000000
     0.0000000000000000    7.7101998328999999    0.0000000000000000
     0.0000000000000000    0.0000000000000000   30.9353008269999989
   Cu   C    O    H
    54     1     5    10
Selective dynamics
Direct
  0.1666699949999995  0.0000000000000000  0.2736099959999976   F   F   F
  0.0000000000000000  0.0000000000000000  0.3215799930000003   F   F   F
  0.3322428836917410  0.9997438580975100  0.3677681469706755   T   T   T
  0.1670687957056742  0.9997335446181808  0.4162837025658135   T   T   T
  0.9952838341984744  0.9999310845990621  0.4584847141311386   T   T   T
  0.3333300050000005  0.1666699949999995  0.2976000009999993   F   F   F
  0.0020398036980964  0.1665434508960644  0.3908147988166846   T   T   T
  0.1658189286660843  0.1668887861357220  0.3438923459945897   T   T   T
  0.3321015501724034  0.1670027073625349  0.4378242520205831   T   T   T
  0.6666700239999983  0.0000000000000000  0.2736099959999976   F   F   F
  0.5000000000000000  0.0000000000000000  0.3215799930000003   F   F   F
  0.8328526659351070  0.9999592756649420  0.3678721396976030   T   T   T
  0.6672160772197486  0.9998559948813011  0.4157907922633655   T   T   T
  0.4938041773980757  0.9992923799836291  0.4591092462312076   T   T   T
  0.8333299760000017  0.1666699949999995  0.2976000009999993   F   F   F
  0.5013562550706467  0.1684210973702207  0.3917084278356953   T   T   T
  0.6647272365568071  0.1668980212076789  0.3439728441830070   T   T   T
  0.8318623337221212  0.1660327432618587  0.4380120039869198   T   T   T
  0.1666699949999995  0.3333300050000005  0.2736099959999976   F   F   F
  0.0000000000000000  0.3333300050000005  0.3215799930000003   F   F   F
  0.3332744245009494  0.3324476212447962  0.3680037111507559   T   T   T
  0.1673050348904681  0.3322256865345707  0.4161521986090051   T   T   T
  0.9951926453496966  0.3329309946794226  0.4582321711885555   T   T   T
  0.3333300050000005  0.5000000000000000  0.2976000009999993   F   F   F
  0.0026283896209165  0.4999245745078369  0.3908837345105312   T   T   T
  0.1659804476500142  0.4999072824889197  0.3437929027410718   T   T   T
  0.3304601546145918  0.4996015799048337  0.4369286505802989   T   T   T
  0.6666700239999983  0.3333300050000005  0.2736099959999976   F   F   F
  0.5000000000000000  0.3333300050000005  0.3215799930000003   F   F   F
  0.8324619979730556  0.3331213564107145  0.3679378248153569   T   T   T
  0.6676406344390458  0.3330158420445315  0.4163835713146113   T   T   T
  0.4979462558949663  0.3267693823768951  0.4622354520488514   T   T   T
  0.8333299760000017  0.5000000000000000  0.2976000009999993   F   F   F
  0.5016496575796836  0.4997511567019117  0.3911745031322909   T   T   T
  0.6652200735493281  0.4999728759883695  0.3440749765035704   T   T   T
  0.8321372924814412  0.4999409166531521  0.4379832194842237   T   T   T
  0.1666699949999995  0.6666700239999983  0.2736099959999976   F   F   F
  0.0000000000000000  0.6666700239999983  0.3215799930000003   F   F   F
  0.3332706561306580  0.6671554052658593  0.3680064626867079   T   T   T
  0.1673158102575485  0.6673649694110182  0.4161498714901555   T   T   T
  0.9951886512590633  0.6669596551424704  0.4582313082972362   T   T   T
  0.3333300050000005  0.8333299760000017  0.2976000009999993   F   F   F
  0.0020228352135234  0.8333043914309783  0.3908126846179343   T   T   T
  0.1658041988417125  0.8329234513732828  0.3438894398368717   T   T   T
  0.3321228928869715  0.8322170839044674  0.4378443028837040   T   T   T
  0.6666700239999983  0.6666700239999983  0.2736099959999976   F   F   F
  0.5000000000000000  0.6666700239999983  0.3215799930000003   F   F   F
  0.8324564499248481  0.6668206895799429  0.3679346178902492   T   T   T
  0.6676439329297494  0.6668099928956437  0.4163564644678814   T   T   T
  0.4979782659159113  0.6714974621425327  0.4624061051999107   T   T   T
  0.8333299760000017  0.8333299760000017  0.2976000009999993   F   F   F
  0.5013691615161733  0.8308281782859126  0.3917626364273161   T   T   T
  0.6647178524680939  0.8330777506619569  0.3439643250256310   T   T   T
  0.8318541411485398  0.8338366575963150  0.4380184368495392   T   T   T
  0.5642232468013262  0.4987215418509763  0.4956599198342886   T   T   T
  0.5030700287678584  0.4914561561113331  0.5667890315823030   T   T   T
  0.4737194179010515  0.4647279890621832  0.6467094029515152   T   T   T
  0.5876254857787515  0.2415853884307069  0.6968214905505405   T   T   T
  0.2686253058276264  0.3853740116343403  0.6824279658176451   T   T   T
  0.5004442546403496  0.7130824370618001  0.7094009040090086   T   T   T
  0.4351103635987101  0.4827882532256069  0.5520306448136623   T   T   T
  0.4842078775737306  0.4754746594159514  0.6115924231543346   T   T   T
  0.3992268740780460  0.4339063858601406  0.6528126558249880   T   T   T
  0.5461877896688421  0.3183107572699413  0.6768318470096091   T   T   T
  0.5895987488893013  0.1293417756307136  0.6824661062105974   T   T   T
  0.2236541156067346  0.4869777064998360  0.6864323973582245   T   T   T
  0.2216646677949043  0.2958264669789443  0.6710452960339452   T   T   T
  0.5692755771253601  0.6914849364233078  0.7226680726402535   T   T   T
  0.4944957377448063  0.6252617863005341  0.6857471395541594   T   T   T
  0.6442458155358253  0.4985266681772984  0.5098224882533131   T   T   T
FS
Cu  C  O  H
   1.00000000000000
    12.5907001494999999    0.0000000000000000    0.0000000000000000
     0.0000000000000000    7.7101998328999999    0.0000000000000000
     0.0000000000000000    0.0000000000000000   30.9353008269999989
   Cu   C    O    H
    54     1     5    10
Selective dynamics
Direct
  0.1666699949999995  0.0000000000000000  0.2736099959999976   F   F   F
  0.0000000000000000  0.0000000000000000  0.3215799930000003   F   F   F
  0.3325512227078846  0.0000113867177376  0.3677542280138297   T   T   T
  0.1685183180685144  0.0000223901699812  0.4160428302953463   T   T   T
  0.9988503276531375  0.0000275612118301  0.4586938958531661   T   T   T
  0.3333300050000005  0.1666699949999995  0.2976000009999993   F   F   F
  0.0033288965812233  0.1664756089716590  0.3908326111193361   T   T   T
  0.1658935770844749  0.1668464285369993  0.3436155542713593   T   T   T
  0.3326750464269992  0.1674318033177755  0.4381883855312623   T   T   T
  0.6666700239999983  0.0000000000000000  0.2736099959999976   F   F   F
  0.5000000000000000  0.0000000000000000  0.3215799930000003   F   F   F
  0.8337476851457453  0.0000123551512416  0.3676266887746209   T   T   T
  0.6692989465770935  0.0000178875150993  0.4153263039504012   T   T   T
  0.4947850245922467  0.0000135382204220  0.4582377168005252   T   T   T
  0.8333299760000017  0.1666699949999995  0.2976000009999993   F   F   F
  0.5022700931116972  0.1670449181916709  0.3908725312506434   T   T   T
  0.6657889631389722  0.1686597849033831  0.3440326693667046   T   T   T
  0.8354202827347805  0.1642329754888721  0.4378524492662947   T   T   T
  0.1666699949999995  0.3333300050000005  0.2736099959999976   F   F   F
  0.0000000000000000  0.3333300050000005  0.3215799930000003   F   F   F
  0.3327214260734195  0.3327686607029179  0.3681018426642453   T   T   T
  0.1683923650972190  0.3327794588108546  0.4160612174074174   T   T   T
  0.9978257397117858  0.3329525214265132  0.4583733587734855   T   T   T
  0.3333300050000005  0.5000000000000000  0.2976000009999993   F   F   F
  0.0026286852758304  0.5000200529463683  0.3909937189201571   T   T   T
  0.1658942154579250  0.5000025229609975  0.3436347688759156   T   T   T
  0.3308847572292279  0.4999881196467513  0.4381490795813434   T   T   T
  0.6666700239999983  0.3333300050000005  0.2736099959999976   F   F   F
  0.5000000000000000  0.3333300050000005  0.3215799930000003   F   F   F
  0.8330897435288804  0.3331506982926911  0.3679489675553285   T   T   T
  0.6697138950989583  0.3314560504457020  0.4178240449527877   T   T   T
  0.4965647353803888  0.3320683695662510  0.4598103013902346   T   T   T
  0.8333299760000017  0.5000000000000000  0.2976000009999993   F   F   F
  0.4993753797437819  0.4999994425781296  0.3895803126685280   T   T   T
  0.6656899397518146  0.5000115729420784  0.3441038483210974   T   T   T
  0.8350622837774964  0.5000343338084576  0.4385782152156210   T   T   T
  0.1666699949999995  0.6666700239999983  0.2736099959999976   F   F   F
  0.0000000000000000  0.6666700239999983  0.3215799930000003   F   F   F
  0.3327199068484177  0.6672282065545687  0.3681019339274059   T   T   T
  0.1683912674907546  0.6672425758117697  0.4160628031358371   T   T   T
  0.9978246847241223  0.6671066450023488  0.4583746856807736   T   T   T
  0.3333300050000005  0.8333299760000017  0.2976000009999993   F   F   F
  0.0033331385741988  0.8335550530018665  0.3908335612166027   T   T   T
  0.1658998878903262  0.8331629804253780  0.3436177587158795   T   T   T
  0.3326695651670946  0.8325787157829367  0.4381793553608730   T   T   T
  0.6666700239999983  0.6666700239999983  0.2736099959999976   F   F   F
  0.5000000000000000  0.6666700239999983  0.3215799930000003   F   F   F
  0.8330866314859904  0.6668807181662757  0.3679502977098252   T   T   T
  0.6697004488586629  0.6685655332437506  0.4178329693616192   T   T   T
  0.4965389255931427  0.6678665585229524  0.4597982268278642   T   T   T
  0.8333299760000017  0.8333299760000017  0.2976000009999993   F   F   F
  0.5022734224876402  0.8329618194353259  0.3908762005157982   T   T   T
  0.6657846603334363  0.8313472542885663  0.3440335517851167   T   T   T
  0.8354124231641080  0.8358191089326397  0.4378520520786822   T   T   T
  0.6154662336572159  0.4999759798661145  0.4630764507603260   T   T   T
  0.5190240363537626  0.4981147418237839  0.5906441441712076   T   T   T
  0.4622354102594599  0.4528670285376322  0.6707970848097631   T   T   T
  0.5889359493713329  0.2259711243895381  0.7047532434957020   T   T   T
  0.2380647257582353  0.3726706811052907  0.6994922249188917   T   T   T
  0.4957642055029297  0.7092275096769995  0.7236385258913174   T   T   T
  0.4615098919770730  0.4724143407809720  0.5706691170468616   T   T   T
  0.4894015274756285  0.4774745860257497  0.6213303244161352   T   T   T
  0.3886466723914737  0.4193435502589011  0.6767284984143487   T   T   T
  0.5362698733774849  0.3131370776802669  0.6906318142816943   T   T   T
  0.5955643934815953  0.1320865769035962  0.6839212432178812   T   T   T
  0.2015271508244538  0.4827987302485965  0.6952771437640664   T   T   T
  0.2002198553714294  0.2903586925070201  0.6812244489090560   T   T   T
  0.5721470659124464  0.7123651315297721  0.7281859604187062   T   T   T
  0.4833931114143155  0.6068322527009968  0.7024332579221024   T   T   T
  0.6581500630397272  0.4999757282300621  0.4943167818279619   T   T   T
Ni(211)  *CHOH + 4H2O  → *CH + OH- + 4H2O
IS
Ni  C  O  H
   1.00000000000000
    12.1852998734000000    0.0000000000000000    0.0000000000000000
     0.0000000000000000    7.4619998931999998    0.0000000000000000
     0.0000000000000000    0.0000000000000000   30.7441997528000002
   Ni   C    O    H
    54     1     5    10
Selective dynamics
Direct
  0.1666699949999995  0.0000000000000000  0.3020299969999982   F   F   F
  0.9975177279999983  0.0000013829999972  0.3424287120000002   F   F   F
  0.3286754525217788  0.0000212395657471  0.3928298546853526   T   T   T
  0.1592260108010990  0.9999936586145850  0.4401232889474329   T   T   T
  0.9862439010081161  0.9999718838783309  0.4787191901965784   T   T   T
  0.3333300050000005  0.1666699949999995  0.3253900110000032   F   F   F
  0.9954161715848286  0.1664624621213875  0.4122581306206925   T   T   T
  0.1621304876557730  0.1665681713548750  0.3695932433073992   T   T   T
  0.3238409136149087  0.1664595976461314  0.4606518440607488   T   T   T
  0.6666700239999983  0.0000000000000000  0.3020299969999982   F   F   F
  0.4976161049999988  0.0000814500000033  0.3419529390000022   F   F   F
  0.8274705015847275  0.9999916106250808  0.3927884468027543   T   T   T
  0.6584991176556159  0.9999509611715141  0.4403216916275881   T   T   T
  0.4866875742779513  0.0000644052066505  0.4797631021522193   T   T   T
  0.8333299760000017  0.1666699949999995  0.3253900110000032   F   F   F
  0.4949036331857570  0.1669128590640625  0.4134597203253065   T   T   T
  0.6608429400453986  0.1661671588728808  0.3697744140740014   T   T   T
  0.8227844067051180  0.1665308771624723  0.4606380864913575   T   T   T
  0.1666699949999995  0.3333300050000005  0.3020299969999982   F   F   F
  0.9974428230000001  0.3334256699999969  0.3425498610000020   F   F   F
  0.3283601552186610  0.3326070154920728  0.3926621711210743   T   T   T
  0.1587134866890025  0.3328733095293330  0.4402486516089539   T   T   T
  0.9855805616933679  0.3334848146588101  0.4787055622573817   T   T   T
  0.3333300050000005  0.5000000000000000  0.3253900110000032   F   F   F
  0.9950012958484535  0.4999884581248963  0.4122475294165255   T   T   T
  0.1619397279818742  0.5000092016775639  0.3697939931055672   T   T   T
  0.3210239994579140  0.5000546273942632  0.4594117111397225   T   T   T
  0.6666700239999983  0.3333300050000005  0.3020299969999982   F   F   F
  0.4974019100000007  0.3328967240000011  0.3431161640000013   F   F   F
  0.8271886632220955  0.3332245629281587  0.3928918815811429   T   T   T
  0.6580690939605205  0.3328001347687177  0.4400164446379051   T   T   T
  0.4870904692756639  0.3385969568884590  0.4823128831820114   T   T   T
  0.8333299760000017  0.5000000000000000  0.3253900110000032   F   F   F
  0.4948794930859108  0.4999841219238661  0.4127116466887841   T   T   T
  0.6612712651601100  0.5000183068675810  0.3697637273144778   T   T   T
  0.8225264329617090  0.4999890116183323  0.4606341989773881   T   T   T
  0.1666699949999995  0.6666700239999983  0.3020299969999982   F   F   F
  0.9974511400000026  0.6665821779999987  0.3425451709999976   F   F   F
  0.3284140814132783  0.6674172716722495  0.3926540637229792   T   T   T
  0.1587351493586908  0.6671434637236686  0.4402473700341289   T   T   T
  0.9856224245242586  0.6664663163556526  0.4787006195558519   T   T   T
  0.3333300050000005  0.8333299760000017  0.3253900110000032   F   F   F
  0.9954234653852581  0.8335482437057209  0.4122498451354417   T   T   T
  0.1621220142563686  0.8334148419158751  0.3695930354426409   T   T   T
  0.3238451658285513  0.8335530952051471  0.4606613228593162   T   T   T
  0.6666700239999983  0.6666700239999983  0.3020299969999982   F   F   F
  0.4974397550000020  0.6672063680000022  0.3431269399999977   F   F   F
  0.8272604862683082  0.6668075034904533  0.3928693347123868   T   T   T
  0.6581687278952373  0.6670580812659850  0.4399934467585638   T   T   T
  0.4873787484101797  0.6617167062970353  0.4822196133930916   T   T   T
  0.8333299760000017  0.8333299760000017  0.3253900110000032   F   F   F
  0.4949405252587695  0.8331502033168405  0.4134405409422328   T   T   T
  0.6608749909761897  0.8338965060804497  0.3697593380291195   T   T   T
  0.8228310736861246  0.8334486111481212  0.4606328082379392   T   T   T
  0.4965166492790871  0.5004316241814450  0.5299419209997467   T   T   T
  0.4135341533046244  0.5014696677643968  0.5617940760893987   T   T   T
  0.3889852603921753  0.4812047605994110  0.6529937162651009   T   T   T
  0.3749087043877211  0.1387637669025210  0.6890825162458256   T   T   T
  0.1959986639460283  0.6051954627641223  0.6844213993350081   T   T   T
  0.5485640357895178  0.6719828787476345  0.6982903863407017   T   T   T
  0.3427479663366100  0.5019801539959730  0.5465220532008388   T   T   T
  0.5753563432027633  0.5000302435684603  0.5477533830501429   T   T   T
  0.3975695780802937  0.4916239267092806  0.6211352563779897   T   T   T
  0.3160724406212125  0.5338791251581796  0.6607940817816598   T   T   T
  0.3815539077716394  0.2555131893364475  0.6738734636785608   T   T   T
  0.4005550983926369  0.0501620072460369  0.6681859487477482   T   T   T
  0.1844190155672791  0.7342960031674863  0.6827130555326661   T   T   T
  0.1308140020307818  0.5509119000156417  0.6715672332877531   T   T   T
  0.6180228336506772  0.6515490784028231  0.6834593187486604   T   T   T
  0.4936994733124607  0.6035697472953885  0.6811357893639780   T   T   T
TS
Ni  C  O  H
   1.00000000000000
    12.1852998734000000    0.0000000000000000    0.0000000000000000
     0.0000000000000000    7.4619998931999998    0.0000000000000000
     0.0000000000000000    0.0000000000000000   30.7441997528000002
   Ni   C    O    H
    54     1     5    10
Selective dynamics
Direct
  0.1666699949999995  0.0000000000000000  0.3020299969999982   F   F   F
  0.9975177279999983  0.0000013829999972  0.3424287120000002   F   F   F
  0.3290701840933252  0.0002502527418500  0.3928185680814096   T   T   T
  0.1597625829501652  0.0001891146045949  0.4399286126704496   T   T   T
  0.9874814465908699  0.9999993968130951  0.4788431621966183   T   T   T
  0.3333300050000005  0.1666699949999995  0.3253900110000032   F   F   F
  0.9963394162360544  0.1666469365666288  0.4123619133483913   T   T   T
  0.1624598441048306  0.1667741668704821  0.3695781030912428   T   T   T
  0.3250658800541188  0.1666610738835956  0.4606292873566247   T   T   T
  0.6666700239999983  0.0000000000000000  0.3020299969999982   F   F   F
  0.4976161049999988  0.0000814500000033  0.3419529390000022   F   F   F
  0.8281134195615252  0.0000105755934214  0.3927573356145757   T   T   T
  0.6598211692911846  0.0000959051598528  0.4402060993188215   T   T   T
  0.4880156942933667  0.0006209048406873  0.4795840045280428   T   T   T
  0.8333299760000017  0.1666699949999995  0.3253900110000032   F   F   F
  0.4953992509028140  0.1675262998385065  0.4133269970860383   T   T   T
  0.6612624987106273  0.1662543955927660  0.3696899402692253   T   T   T
  0.8243453335754225  0.1663904036037920  0.4606148571560738   T   T   T
  0.1666699949999995  0.3333300050000005  0.3020299969999982   F   F   F
  0.9974428230000001  0.3334256699999969  0.3425498610000020   F   F   F
  0.3288820997403548  0.3332320668683053  0.3928912797733233   T   T   T
  0.1600980673055759  0.3330998986835993  0.4403266598744366   T   T   T
  0.9870884093722410  0.3334582900971412  0.4788415520944227   T   T   T
  0.3333300050000005  0.5000000000000000  0.3253900110000032   F   F   F
  0.9958659971520873  0.5000505985332708  0.4123404822271581   T   T   T
  0.1623569949251760  0.5000924327734921  0.3698053451460410   T   T   T
  0.3228172743305251  0.5002094217350859  0.4601754639856921   T   T   T
  0.6666700239999983  0.3333300050000005  0.3020299969999982   F   F   F
  0.4974019100000007  0.3328967240000011  0.3431161640000013   F   F   F
  0.8280011082190342  0.3332902485930305  0.3929326374049396   T   T   T
  0.6597024691711653  0.3324351570907851  0.4398674696107179   T   T   T
  0.4914210072082739  0.3341363690052574  0.4825816319156004   T   T   T
  0.8333299760000017  0.5000000000000000  0.3253900110000032   F   F   F
  0.4952584518107841  0.5002602749678573  0.4125068118197035   T   T   T
  0.6617957191661503  0.5000057639441948  0.3697039207186705   T   T   T
  0.8241344441771119  0.4999920531602484  0.4607332281065766   T   T   T
  0.1666699949999995  0.6666700239999983  0.3020299969999982   F   F   F
  0.9974511400000026  0.6665821779999987  0.3425451709999976   F   F   F
  0.3289494172951777  0.6670544805760983  0.3928940762702666   T   T   T
  0.1601382729852645  0.6673219393901206  0.4403470334137012   T   T   T
  0.9870884891810974  0.6665466902855215  0.4788408603319283   T   T   T
  0.3333300050000005  0.8333299760000017  0.3253900110000032   F   F   F
  0.9963616547443053  0.8333799503782302  0.4123610851636244   T   T   T
  0.1625076636596248  0.8333531149390225  0.3695816226961881   T   T   T
  0.3251178775404853  0.8339610397685036  0.4605275141887972   T   T   T
  0.6666700239999983  0.6666700239999983  0.3020299969999982   F   F   F
  0.4974397550000020  0.6672063680000022  0.3431269399999977   F   F   F
  0.8280474053873164  0.6667236549188047  0.3929331718489379   T   T   T
  0.6598273332315401  0.6677199686579414  0.4398311804478823   T   T   T
  0.4917644359313371  0.6670180548266202  0.4821767703708701   T   T   T
  0.8333299760000017  0.8333299760000017  0.3253900110000032   F   F   F
  0.4955481846165739  0.8336847405858876  0.4131664808831061   T   T   T
  0.6614080478931754  0.8338037784447039  0.3696601039543381   T   T   T
  0.8243588346963477  0.8336826201196317  0.4606089621694949   T   T   T
  0.5478020079630355  0.5009244269260194  0.5180644164907022   T   T   T
  0.4392451068994347  0.5375051757496863  0.5770884958860805   T   T   T
  0.3876009283787738  0.4570994291793156  0.6518956904803872   T   T   T
  0.3772404572465362  0.1245488889408435  0.6852378109543125   T   T   T
  0.1859315852946395  0.6173321723896734  0.6797884190467514   T   T   T
  0.5426828992833492  0.6168796473553471  0.7005478487958001   T   T   T
  0.3803785596228693  0.5165744407248383  0.5562517761254497   T   T   T
  0.6160564561495931  0.5023389430224583  0.5413299833469765   T   T   T
  0.4085546280754073  0.4899665545494045  0.6165729024942621   T   T   T
  0.3173773112450107  0.5164436502245451  0.6588194021146236   T   T   T
  0.3811255756891327  0.2460109444263807  0.6709952684225868   T   T   T
  0.3879101460408663  0.0391312052298289  0.6617049762497018   T   T   T
  0.1841338786395852  0.7464848273119458  0.6750751562781332   T   T   T
  0.1227444902394623  0.5706319956141712  0.6639790262587226   T   T   T
  0.5904225892150166  0.6781720949619654  0.6799969257147751   T   T   T
  0.4844710797830487  0.5590191351559781  0.6818965542660891   T   T   T
FS
Ni  C  O  H
   1.00000000000000
    12.1852998734000000    0.0000000000000000    0.0000000000000000
     0.0000000000000000    7.4619998931999998    0.0000000000000000
     0.0000000000000000    0.0000000000000000   30.7441997528000002
   Ni   C    O    H
    54     1     5    10
Selective dynamics
Direct
  0.1666699949999995  0.0000000000000000  0.3020299969999982   F   F   F
  0.9975200299999969  0.0000000000000000  0.3424299959999999   F   F   F
  0.3286509944807321  0.0001146220313046  0.3928817171173620   T   T   T
  0.1592867391468928  0.9999738420351179  0.4398379140320472   T   T   T
  0.9891829112556394  0.0000138475582006  0.4791548535872892   T   T   T
  0.3333300050000005  0.1666699949999995  0.3253900110000032   F   F   F
  0.9961159665959656  0.1666541101124253  0.4123549399725306   T   T   T
  0.1622620363498655  0.1667375820307200  0.3695890744142218   T   T   T
  0.3235557210341753  0.1665603459633829  0.4607877610288540   T   T   T
  0.6666700239999983  0.0000000000000000  0.3020299969999982   F   F   F
  0.4976199870000002  0.0000799999999970  0.3419499990000006   F   F   F
  0.8279501829979097  0.0000046089563455  0.3927094346771725   T   T   T
  0.6603845690441901  0.9999901646763618  0.4404545229690982   T   T   T
  0.4863467588258459  0.0005068714330889  0.4790039731389300   T   T   T
  0.8333299760000017  0.1666699949999995  0.3253900110000032   F   F   F
  0.4956227258021002  0.1661258501709355  0.4127407461595780   T   T   T
  0.6616911404312731  0.1664859817371251  0.3697442398299771   T   T   T
  0.8264919902209300  0.1650492318866910  0.4607179078179442   T   T   T
  0.1666699949999995  0.3333300050000005  0.3020299969999982   F   F   F
  0.9974399809999994  0.3334299919999992  0.3425500090000000   F   F   F
  0.3280643587944354  0.3331853283906128  0.3930345901431878   T   T   T
  0.1600695994489243  0.3333226066298067  0.4402224861748394   T   T   T
  0.9893009800069592  0.3327835895828670  0.4791624398364434   T   T   T
  0.3333300050000005  0.5000000000000000  0.3253900110000032   F   F   F
  0.9954855919770438  0.4999556449238725  0.4125269788610808   T   T   T
  0.1618080785718234  0.5000138642253589  0.3697407689480059   T   T   T
  0.3231162231541447  0.5001357757981424  0.4608821367464415   T   T   T
  0.6666700239999983  0.3333300050000005  0.3020299969999982   F   F   F
  0.4973999859999978  0.3328999880000012  0.3431200090000033   F   F   F
  0.8277892974551762  0.3335433413222191  0.3930160208748816   T   T   T
  0.6617092763642773  0.3336357921959987  0.4413556624753241   T   T   T
  0.4897128507745165  0.3358821803977818  0.4799887037370283   T   T   T
  0.8333299760000017  0.5000000000000000  0.3253900110000032   F   F   F
  0.4941591256713807  0.5000768329188077  0.4112289287521307   T   T   T
  0.6625152177514337  0.4999668032199338  0.3693011379879962   T   T   T
  0.8275740929277333  0.4999519703839397  0.4615635647151564   T   T   T
  0.1666699949999995  0.6666700239999983  0.3020299969999982   F   F   F
  0.9974499940000001  0.6665800210000015  0.3425399959999993   F   F   F
  0.3280860311004190  0.6669205522394464  0.3930257996771545   T   T   T
  0.1600891711493730  0.6666727375799937  0.4402092003131770   T   T   T
  0.9893008405325077  0.6671897023572129  0.4791596769066544   T   T   T
  0.3333300050000005  0.8333299760000017  0.3253900110000032   F   F   F
  0.9961702890638406  0.8333008337048398  0.4123604990596519   T   T   T
  0.1623081889458646  0.8333142964922544  0.3695880902643012   T   T   T
  0.3236263854845731  0.8338957991797145  0.4607097271092897   T   T   T
  0.6666700239999983  0.6666700239999983  0.3020299969999982   F   F   F
  0.4974400099999983  0.6672099829999993  0.3431299920000015   F   F   F
  0.8278852339454801  0.6664233824366974  0.3929946710995651   T   T   T
  0.6619803819724623  0.6663561437498231  0.4412385188414660   T   T   T
  0.4899417257976850  0.6650434638363194  0.4795608738379684   T   T   T
  0.8333299760000017  0.8333299760000017  0.3253900110000032   F   F   F
  0.4957698414364060  0.8344399090832795  0.4125972093038399   T   T   T
  0.6618346828982666  0.8335739205373045  0.3697065759884310   T   T   T
  0.8265333252709581  0.8349815936045673  0.4607105355840559   T   T   T
  0.6119085410327330  0.5002134394970881  0.4860291379175408   T   T   T
  0.4577295160615122  0.6142698155580959  0.5888351468075825   T   T   T
  0.3763847485965215  0.4317114196128102  0.6542580992976710   T   T   T
  0.3738751261487039  0.1078687252473642  0.6851654386420947   T   T   T
  0.1647580685184309  0.6284578810257457  0.6830579473834391   T   T   T
  0.5321137261801354  0.5830362517526595  0.6992427720057819   T   T   T
  0.4416571800692921  0.5608488657658839  0.5604508828410530   T   T   T
  0.6520276980474407  0.5009114369938388  0.5184429588490502   T   T   T
  0.4213936654614372  0.5352004126265797  0.6120614288624466   T   T   T
  0.3076881075035516  0.4902598989377225  0.6626293721300698   T   T   T
  0.3735250017638023  0.2354532790145285  0.6717867282674987   T   T   T
  0.3739831546432484  0.0263961476103063  0.6604777795695043   T   T   T
  0.1803975612644066  0.7499905800780908  0.6732501903769688   T   T   T
  0.1078595290124227  0.5853105432715608  0.6633955934843030   T   T   T
  0.5607227141496267  0.6751651540522232  0.6799551096018774   T   T   T
  0.4691261916877423  0.5242298198687934  0.6816129380625142   T   T   T

Cu(100)  *COH + H3O+ +3H2O  → *C + 5H2O
IS
Cu  C  O  H
   1.00000000000000
    10.2238998412999997    0.0000000000000000    0.0000000000000000
     0.0000000000000000   10.2238998412999997    0.0000000000000000
     0.0000000000000000    0.0000000000000000   30.4220008849999992
   Cu   C    O    H
    64     1     5    10
Selective dynamics
Direct
  0.0000000000000000  0.0000100000000032  0.3090299959999996   F   F   F
  0.9998159228046006  0.0003790244638324  0.4251190371325961   T   T   T
  0.1250000000000000  0.1250099989999995  0.2496200049999970   F   F   F
  0.1252926950876798  0.1251348336693212  0.3676376853539125   T   T   T
  0.2500000000000000  0.0000100000000032  0.3090299959999996   F   F   F
  0.2504213330419418  0.0007205696809294  0.4251819599390316   T   T   T
  0.3750000000000000  0.1250099989999995  0.2496200049999970   F   F   F
  0.3771260781255492  0.1272700582338757  0.3685427424556522   T   T   T
  0.5000000000000000  0.0000100000000032  0.3090299959999996   F   F   F
  0.5003140965389576  0.0005527098533946  0.4252101773873207   T   T   T
  0.6250000000000000  0.1250099989999995  0.2496200049999970   F   F   F
  0.6248358368888773  0.1267184792031060  0.3679498775786954   T   T   T
  0.7500000000000000  0.0000100000000032  0.3090299959999996   F   F   F
  0.7497979022190222  0.0001486710778593  0.4250527225979113   T   T   T
  0.8750000000000000  0.1250099989999995  0.2496200049999970   F   F   F
  0.8735939256969658  0.1264153618209747  0.3682139794187762   T   T   T
  0.0000000000000000  0.2500100139999972  0.3090299959999996   F   F   F
  0.0003939185210484  0.2502235475473640  0.4250291843939493   T   T   T
  0.1250000000000000  0.3750100139999972  0.2496200049999970   F   F   F
  0.1251854657813709  0.3749871178429629  0.3675013038057457   T   T   T
  0.2500000000000000  0.2500100139999972  0.3090299959999996   F   F   F
  0.2503613035867005  0.2505864377155476  0.4252436326991500   T   T   T
  0.3750000000000000  0.3750100139999972  0.2496200049999970   F   F   F
  0.3767381309912636  0.3749181715129808  0.3680903608143709   T   T   T
  0.5000000000000000  0.2500100139999972  0.3090299959999996   F   F   F
  0.5019952797155156  0.2519300897155006  0.4292065142017165   T   T   T
  0.6250000000000000  0.3750100139999972  0.2496200049999970   F   F   F
  0.6247288809882150  0.3748806597537353  0.3647386671871331   T   T   T
  0.7500000000000000  0.2500100139999972  0.3090299959999996   F   F   F
  0.7494919242384057  0.2506511693147928  0.4280258966573030   T   T   T
  0.8750000000000000  0.3750100139999972  0.2496200049999970   F   F   F
  0.8737658609951993  0.3745733075365010  0.3678044932026978   T   T   T
  0.0000000000000000  0.5000100139999972  0.3090299959999996   F   F   F
  0.9997983796627636  0.4998191677277930  0.4248965567028762   T   T   T
  0.1250000000000000  0.6250100139999972  0.2496200049999970   F   F   F
  0.1249900940204398  0.6250710416076330  0.3675879196189555   T   T   T
  0.2500000000000000  0.5000100139999972  0.3090299959999996   F   F   F
  0.2498246850673667  0.4999712122483544  0.4250362561479619   T   T   T
  0.3750000000000000  0.6250100139999972  0.2496200049999970   F   F   F
  0.3760888654799786  0.6239645224000796  0.3681146325881102   T   T   T
  0.5000000000000000  0.5000100139999972  0.3090299959999996   F   F   F
  0.5003697779880483  0.5008121055475385  0.4276160524025485   T   T   T
  0.6250000000000000  0.6250100139999972  0.2496200049999970   F   F   F
  0.6245141866206581  0.6245072746685949  0.3675492767616149   T   T   T
  0.7500000000000000  0.5000100139999972  0.3090299959999996   F   F   F
  0.7487196271021617  0.4996963907173040  0.4263253596842702   T   T   T
  0.8750000000000000  0.6250100139999972  0.2496200049999970   F   F   F
  0.8737405745057885  0.6239689700228013  0.3680051029083415   T   T   T
  0.0000000000000000  0.7500100139999972  0.3090299959999996   F   F   F
  0.9995020877345340  0.7495650646571050  0.4251149798157456   T   T   T
  0.1250000000000000  0.8750100139999972  0.2496200049999970   F   F   F
  0.1250101321510115  0.8751419512448706  0.3676477971408119   T   T   T
  0.2500000000000000  0.7500100139999972  0.3090299959999996   F   F   F
  0.2501331381271399  0.7498806933812929  0.4251017955258405   T   T   T
  0.3750000000000000  0.8750100139999972  0.2496200049999970   F   F   F
  0.3749493033818325  0.8755191508010185  0.3676055601766635   T   T   T
  0.5000000000000000  0.7500100139999972  0.3090299959999996   F   F   F
  0.5000358402076515  0.7509494712996414  0.4249531728733444   T   T   T
  0.6250000000000000  0.8750100139999972  0.2496200049999970   F   F   F
  0.6249069556880613  0.8755524377542727  0.3674949645377694   T   T   T
  0.7500000000000000  0.7500100139999972  0.3090299959999996   F   F   F
  0.7496796903074525  0.7504039559931570  0.4248764696147305   T   T   T
  0.8750000000000000  0.8750100139999972  0.2496200049999970   F   F   F
  0.8750325256446985  0.8752749989389201  0.3675835178720988   T   T   T
  0.6262630931398832  0.3777680003860340  0.4583358365154950   T   T   T
  0.6340159551512770  0.3862785791431875  0.5052820091244001   T   T   T
  0.5260542079773458  0.2992763756848831  0.5748632094429666   T   T   T
  0.6637994396421334  0.1156070841973929  0.6029560963235312   T   T   T
  0.2841117955626657  0.2640624495685771  0.5782405247275832   T   T   T
  0.5875834159559048  0.5109818990107584  0.6385348991639361   T   T   T
  0.5601723846132458  0.3274412899300003  0.5444634657232470   T   T   T
  0.4234097837920174  0.2826635434312053  0.5746159555010735   T   T   T
  0.6309856843776558  0.0760799563527996  0.6300280146523320   T   T   T
  0.6755214998008725  0.0446859243225859  0.5818161150496124   T   T   T
  0.5804347278997355  0.2170737149362907  0.5864795266277270   T   T   T
  0.2362696363736987  0.3467737733687386  0.5778643948751920   T   T   T
  0.2481227273227802  0.2102913008851885  0.5546293859344402   T   T   T
  0.6372388713964128  0.5783273966442550  0.6232190621878004   T   T   T
  0.5684984596583149  0.4451458262040546  0.6160175719546999   T   T   T
  0.6725282966904089  0.4702923988922976  0.5136450416559697   T   T   T
TS
Cu  C  O  H
   1.00000000000000
    10.2238998412999997    0.0000000000000000    0.0000000000000000
     0.0000000000000000   10.2238998412999997    0.0000000000000000
     0.0000000000000000    0.0000000000000000   30.4220008849999992
   Cu   C    O    H
    64     1     5    10
Selective dynamics
Direct
  0.0000000000000000  0.0000100000000032  0.3090299959999996   F   F   F
  0.9997946685128269  0.0004206742312007  0.4251232047080649   T   T   T
  0.1250000000000000  0.1250099989999995  0.2496200049999970   F   F   F
  0.1255330045442662  0.1248994146186320  0.3675203529190156   T   T   T
  0.2500000000000000  0.0000100000000032  0.3090299959999996   F   F   F
  0.2505870464235116  0.0005587707421384  0.4251837761704920   T   T   T
  0.3750000000000000  0.1250099989999995  0.2496200049999970   F   F   F
  0.3771800139754333  0.1271331802250870  0.3686071554874317   T   T   T
  0.5000000000000000  0.0000100000000032  0.3090299959999996   F   F   F
  0.5002610175373192  0.9996271054309886  0.4252027715404267   T   T   T
  0.6250000000000000  0.1250099989999995  0.2496200049999970   F   F   F
  0.6247155511781628  0.1266435033274291  0.3680005023369475   T   T   T
  0.7500000000000000  0.0000100000000032  0.3090299959999996   F   F   F
  0.7501717348074308  0.9994841541085719  0.4249637396164374   T   T   T
  0.8750000000000000  0.1250099989999995  0.2496200049999970   F   F   F
  0.8739139913584282  0.1261688118019677  0.3681640170427798   T   T   T
  0.0000000000000000  0.2500100139999972  0.3090299959999996   F   F   F
  0.0014218914316473  0.2499531644625890  0.4248691926234827   T   T   T
  0.1250000000000000  0.3750100139999972  0.2496200049999970   F   F   F
  0.1257327138444424  0.3749872478186376  0.3675013279215733   T   T   T
  0.2500000000000000  0.2500100139999972  0.3090299959999996   F   F   F
  0.2501028615920973  0.2502519463767356  0.4252655277224520   T   T   T
  0.3750000000000000  0.3750100139999972  0.2496200049999970   F   F   F
  0.3771954847454992  0.3748984123192329  0.3682092247512756   T   T   T
  0.5000000000000000  0.2500100139999972  0.3090299959999996   F   F   F
  0.5001406355838682  0.2495068482062308  0.4298920841346288   T   T   T
  0.6250000000000000  0.3750100139999972  0.2496200049999970   F   F   F
  0.6247371939983353  0.3748202074365850  0.3652649177431826   T   T   T
  0.7500000000000000  0.2500100139999972  0.3090299959999996   F   F   F
  0.7516093781475348  0.2490437647336137  0.4277872970099210   T   T   T
  0.8750000000000000  0.3750100139999972  0.2496200049999970   F   F   F
  0.8743897187360048  0.3746495472357410  0.3676374942265568   T   T   T
  0.0000000000000000  0.5000100139999972  0.3090299959999996   F   F   F
  0.0011535907619731  0.5001201334250993  0.4247471659134661   T   T   T
  0.1250000000000000  0.6250100139999972  0.2496200049999970   F   F   F
  0.1254905000246467  0.6252316643293270  0.3674880685605189   T   T   T
  0.2500000000000000  0.5000100139999972  0.3090299959999996   F   F   F
  0.2499685821597950  0.5000401728770854  0.4251500076332988   T   T   T
  0.3750000000000000  0.6250100139999972  0.2496200049999970   F   F   F
  0.3766589617945897  0.6235040647298717  0.3683614874183263   T   T   T
  0.5000000000000000  0.5000100139999972  0.3090299959999996   F   F   F
  0.4997816935222588  0.5014474377214952  0.4287907298114391   T   T   T
  0.6250000000000000  0.6250100139999972  0.2496200049999970   F   F   F
  0.6245271481074113  0.6241526132180866  0.3676857104865832   T   T   T
  0.7500000000000000  0.5000100139999972  0.3090299959999996   F   F   F
  0.7517166164061422  0.5013994370115427  0.4263214334294503   T   T   T
  0.8750000000000000  0.6250100139999972  0.2496200049999970   F   F   F
  0.8743121120243771  0.6242552393788046  0.3679052238017988   T   T   T
  0.0000000000000000  0.7500100139999972  0.3090299959999996   F   F   F
  0.9996846798870109  0.7495893005180250  0.4251168807429337   T   T   T
  0.1250000000000000  0.8750100139999972  0.2496200049999970   F   F   F
  0.1251602343243761  0.8750787333321739  0.3677729552350328   T   T   T
  0.2500000000000000  0.7500100139999972  0.3090299959999996   F   F   F
  0.2505029120368647  0.7496848886482397  0.4251585545290482   T   T   T
  0.3750000000000000  0.8750100139999972  0.2496200049999970   F   F   F
  0.3749503559975267  0.8752630551073466  0.3675313698230056   T   T   T
  0.5000000000000000  0.7500100139999972  0.3090299959999996   F   F   F
  0.5001518242547434  0.7510162961063713  0.4250739623255910   T   T   T
  0.6250000000000000  0.8750100139999972  0.2496200049999970   F   F   F
  0.6249456881361368  0.8753084811444651  0.3674943777822719   T   T   T
  0.7500000000000000  0.7500100139999972  0.3090299959999996   F   F   F
  0.7501497124113072  0.7506791646285293  0.4248290392925824   T   T   T
  0.8750000000000000  0.8750100139999972  0.2496200049999970   F   F   F
  0.8752668018564265  0.8751811430692769  0.3674707549529970   T   T   T
  0.6280376267268295  0.3764878851847726  0.4531714044095025   T   T   T
  0.6598422701799365  0.3911075997386320  0.5111476547499549   T   T   T
  0.5225383897243816  0.3065254011861569  0.5751625154701259   T   T   T
  0.6664194158134222  0.1048704453219926  0.6037489252267108   T   T   T
  0.2646428318584171  0.2611671174028842  0.5759574682617199   T   T   T
  0.5807866067697844  0.5045766114698935  0.6367930920781717   T   T   T
  0.5916833381301601  0.3528820797750001  0.5328504976905108   T   T   T
  0.4263041316566145  0.2869560070889747  0.5741894853706881   T   T   T
  0.6333701696251239  0.0611727544155229  0.6299940463903653   T   T   T
  0.6761430957415868  0.0365809228138616  0.5816037223198478   T   T   T
  0.5691273922261004  0.2263719168433624  0.5861390320586963   T   T   T
  0.2170674427713379  0.3438070823918764  0.5747018033312585   T   T   T
  0.2345589200163332  0.2106521284621792  0.5507109698764552   T   T   T
  0.6339417809914707  0.5690513858198045  0.6214427760669707   T   T   T
  0.5607251808430362  0.4370380652255079  0.6144700102941911   T   T   T
  0.6603814953090321  0.4858663720688980  0.5157340571225859   T   T   T
FS
Cu  C  O  H
   1.00000000000000
    10.2238998412999997    0.0000000000000000    0.0000000000000000
     0.0000000000000000   10.2238998412999997    0.0000000000000000
     0.0000000000000000    0.0000000000000000   30.4220008849999992
   Cu   C    O    H
    64     1     5    10
Selective dynamics
Direct
  0.0000000000000000  0.0000100000000032  0.3090299959999996   F   F   F
  0.9997089864721360  0.0004663490618739  0.4252532890201550   T   T   T
  0.1250000000000000  0.1250099989999995  0.2496200049999970   F   F   F
  0.1251783746484350  0.1246352781927129  0.3674912870745999   T   T   T
  0.2500000000000000  0.0000100000000032  0.3090299959999996   F   F   F
  0.2504932422358124  0.0004918062378820  0.4252789801972625   T   T   T
  0.3750000000000000  0.1250099989999995  0.2496200049999970   F   F   F
  0.3753434366879063  0.1253604000500133  0.3679867709687201   T   T   T
  0.5000000000000000  0.0000100000000032  0.3090299959999996   F   F   F
  0.4997971297717854  0.9988152126961722  0.4251830779006838   T   T   T
  0.6250000000000000  0.1250099989999995  0.2496200049999970   F   F   F
  0.6250647629691031  0.1247516854876025  0.3676159180346588   T   T   T
  0.7500000000000000  0.0000100000000032  0.3090299959999996   F   F   F
  0.7503380766130689  0.9986565806493388  0.4251719057925172   T   T   T
  0.8750000000000000  0.1250099989999995  0.2496200049999970   F   F   F
  0.8749370765460966  0.1252054601851214  0.3679313758108407   T   T   T
  0.0000000000000000  0.2500100139999972  0.3090299959999996   F   F   F
  0.0018643242437690  0.2497740388984013  0.4251230647641435   T   T   T
  0.1250000000000000  0.3750100139999972  0.2496200049999970   F   F   F
  0.1252698194691746  0.3749594080821268  0.3676468087161666   T   T   T
  0.2500000000000000  0.2500100139999972  0.3090299959999996   F   F   F
  0.2488476063445475  0.2498042856051725  0.4252361478698319   T   T   T
  0.3750000000000000  0.3750100139999972  0.2496200049999970   F   F   F
  0.3747404648955239  0.3750501982645176  0.3676229253592638   T   T   T
  0.5000000000000000  0.2500100139999972  0.3090299959999996   F   F   F
  0.4952654866656090  0.2452479488463482  0.4278863126465922   T   T   T
  0.6250000000000000  0.3750100139999972  0.2496200049999970   F   F   F
  0.6249415788196657  0.3749489287710546  0.3678972731928241   T   T   T
  0.7500000000000000  0.2500100139999972  0.3090299959999996   F   F   F
  0.7555372384368013  0.2448610753084211  0.4277476206108588   T   T   T
  0.8750000000000000  0.3750100139999972  0.2496200049999970   F   F   F
  0.8756783173915466  0.3748415932371145  0.3674797091149173   T   T   T
  0.0000000000000000  0.5000100139999972  0.3090299959999996   F   F   F
  0.0018538452193653  0.5003445729911604  0.4249820425872386   T   T   T
  0.1250000000000000  0.6250100139999972  0.2496200049999970   F   F   F
  0.1252362816911159  0.6254888290238441  0.3674520274896835   T   T   T
  0.2500000000000000  0.5000100139999972  0.3090299959999996   F   F   F
  0.2486520420373211  0.5003063820821652  0.4251824966386977   T   T   T
  0.3750000000000000  0.6250100139999972  0.2496200049999970   F   F   F
  0.3751969695453354  0.6248940941780177  0.3679248593209721   T   T   T
  0.5000000000000000  0.5000100139999972  0.3090299959999996   F   F   F
  0.4948413166247221  0.5054790469231065  0.4277563681722469   T   T   T
  0.6250000000000000  0.6250100139999972  0.2496200049999970   F   F   F
  0.6248329614325314  0.6256585905351315  0.3674809158701962   T   T   T
  0.7500000000000000  0.5000100139999972  0.3090299959999996   F   F   F
  0.7558339203825710  0.5058879602773132  0.4266732121499359   T   T   T
  0.8750000000000000  0.6250100139999972  0.2496200049999970   F   F   F
  0.8752888554956471  0.6252789490462618  0.3677132464581874   T   T   T
  0.0000000000000000  0.7500100139999972  0.3090299959999996   F   F   F
  0.9997007719365953  0.7497042785834154  0.4251899385506093   T   T   T
  0.1250000000000000  0.8750100139999972  0.2496200049999970   F   F   F
  0.1250945639766314  0.8751126717226825  0.3678477458902591   T   T   T
  0.2500000000000000  0.7500100139999972  0.3090299959999996   F   F   F
  0.2504622115597712  0.7496839959733990  0.4252534317905656   T   T   T
  0.3750000000000000  0.8750100139999972  0.2496200049999970   F   F   F
  0.3746025624856415  0.8751521878129722  0.3674687088609261   T   T   T
  0.5000000000000000  0.7500100139999972  0.3090299959999996   F   F   F
  0.4997454644033539  0.7518062353203447  0.4250943645498637   T   T   T
  0.6250000000000000  0.8750100139999972  0.2496200049999970   F   F   F
  0.6249663959289435  0.8752499343736275  0.3676319729641051   T   T   T
  0.7500000000000000  0.7500100139999972  0.3090299959999996   F   F   F
  0.7503558771202634  0.7518524733429572  0.4249783435582657   T   T   T
  0.8750000000000000  0.8750100139999972  0.2496200049999970   F   F   F
  0.8754937198323276  0.8752409619502401  0.3674490035850297   T   T   T
  0.6257551197172120  0.3757148028056463  0.4385863527603746   T   T   T
  0.6985617972719140  0.4433595478318253  0.5356360092759189   T   T   T
  0.5205294569094434  0.3105360581924757  0.5881466354062752   T   T   T
  0.6720130254269989  0.1013399664563792  0.6082832795239455   T   T   T
  0.2578064675300666  0.2632567894803870  0.5820909466231328   T   T   T
  0.5849721471501539  0.5171786803661647  0.6419794101587826   T   T   T
  0.6283528980052182  0.3933146634411813  0.5504088826834632   T   T   T
  0.4260024080230522  0.2900680746280457  0.5841822258083695   T   T   T
  0.6414992874043932  0.0492408431674320  0.6330833534467430   T   T   T
  0.6828587735711835  0.0400271197162638  0.5840015556809703   T   T   T
  0.5669952122765451  0.2276074640325305  0.5954927437913327   T   T   T
  0.2109746808580439  0.3460360945781105  0.5796347735331864   T   T   T
  0.2310675574618486  0.2121280444036060  0.5565590157144484   T   T   T
  0.6361518063266516  0.5728544076673927  0.6225241010935108   T   T   T
  0.5593345244346040  0.4416251557051183  0.6232708575578627   T   T   T
  0.6834352257505145  0.4274285687613286  0.5040015991064450   T   T   T
Ni(100)  *COH + H3O+ +3H2O  → *C + 5H2O
IS
Ni  C  O  H
   1.00000000000000
     9.9492998122999996    0.0000000000000000    0.0000000000000000
     0.0000000000000000    9.9492998122999996    0.0000000000000000
     0.0000000000000000    0.0000000000000000   30.2763996123999988
   Ni   C    O    H
    64     1     5    10
Selective dynamics
Direct
  0.0000000000000000  0.0000000000000000  0.3262999949999994   F   F   F
  0.9997722666676765  0.9998070255079057  0.4395742957818314   T   T   T
  0.1250000000000000  0.1250000000000000  0.2682099940000029   F   F   F
  0.1250869774594747  0.1251520523500815  0.3841373464079467   T   T   T
  0.2500000000000000  0.0000000000000000  0.3262999949999994   F   F   F
  0.2506589193656765  0.9996879176932083  0.4396185012583871   T   T   T
  0.3750000000000000  0.1250000000000000  0.2682099940000029   F   F   F
  0.3751763090890634  0.1254747981826227  0.3841195740249077   T   T   T
  0.5000000000000000  0.0000000000000000  0.3262999949999994   F   F   F
  0.5001393242769012  0.9999727275833976  0.4395873819452660   T   T   T
  0.6250000000000000  0.1250000000000000  0.2682099940000029   F   F   F
  0.6249755813003404  0.1254046696798241  0.3840913551251219   T   T   T
  0.7500000000000000  0.0000000000000000  0.3262999949999994   F   F   F
  0.7499012657358151  0.9994249311800800  0.4395623812198224   T   T   T
  0.8750000000000000  0.1250000000000000  0.2682099940000029   F   F   F
  0.8750109776808657  0.1252269229732832  0.3841265173390553   T   T   T
  0.0000000000000000  0.2500000000000000  0.3262999949999994   F   F   F
  0.9996150648228976  0.2507028003816600  0.4396519066236522   T   T   T
  0.1250000000000000  0.3750000000000000  0.2682099940000029   F   F   F
  0.1253890432473881  0.3751626010955320  0.3841177728506082   T   T   T
  0.2500000000000000  0.2500000000000000  0.3262999949999994   F   F   F
  0.2506265043566600  0.2506608911566488  0.4396402753753037   T   T   T
  0.3750000000000000  0.3750000000000000  0.2682099940000029   F   F   F
  0.3761884929716004  0.3762483823235954  0.3843640287521097   T   T   T
  0.5000000000000000  0.2500000000000000  0.3262999949999994   F   F   F
  0.5003101368120397  0.2509103355082871  0.4397977554465555   T   T   T
  0.6250000000000000  0.3750000000000000  0.2682099940000029   F   F   F
  0.6249639321101625  0.3751019537813320  0.3840867269798522   T   T   T
  0.7500000000000000  0.2500000000000000  0.3262999949999994   F   F   F
  0.7499099648713283  0.2507877480681628  0.4396349743846386   T   T   T
  0.8750000000000000  0.3750000000000000  0.2682099940000029   F   F   F
  0.8745125399831011  0.3756486076212582  0.3841046434910211   T   T   T
  0.0000000000000000  0.5000000000000000  0.3262999949999994   F   F   F
  0.9999305321923018  0.5001421592284316  0.4395946642343205   T   T   T
  0.1250000000000000  0.6250000000000000  0.2682099940000029   F   F   F
  0.1252757816539045  0.6250136134864874  0.3841102753903698   T   T   T
  0.2500000000000000  0.5000000000000000  0.3262999949999994   F   F   F
  0.2507244451955231  0.5003424082221599  0.4398074678133170   T   T   T
  0.3750000000000000  0.6250000000000000  0.2682099940000029   F   F   F
  0.3750143340882914  0.6249351629269526  0.3840608715623475   T   T   T
  0.5000000000000000  0.5000000000000000  0.3262999949999994   F   F   F
  0.5027056528309188  0.5030342065038624  0.4429451850115740   T   T   T
  0.6250000000000000  0.6250000000000000  0.2682099940000029   F   F   F
  0.6247322531718922  0.6247586155533966  0.3822536868360800   T   T   T
  0.7500000000000000  0.5000000000000000  0.3262999949999994   F   F   F
  0.7484380578298726  0.5022125614575828  0.4419566378348350   T   T   T
  0.8750000000000000  0.6250000000000000  0.2682099940000029   F   F   F
  0.8757187896714242  0.6247356065146690  0.3837994399233864   T   T   T
  0.0000000000000000  0.7500000000000000  0.3262999949999994   F   F   F
  0.9992828226830639  0.7499306851597680  0.4395532024662288   T   T   T
  0.1250000000000000  0.8750000000000000  0.2682099940000029   F   F   F
  0.1251021622133663  0.8750720951494699  0.3841063855279643   T   T   T
  0.2500000000000000  0.7500000000000000  0.3262999949999994   F   F   F
  0.2506807739468684  0.7500007137313673  0.4395937475073879   T   T   T
  0.3750000000000000  0.8750000000000000  0.2682099940000029   F   F   F
  0.3754746790532124  0.8746605729553707  0.3840488557926633   T   T   T
  0.5000000000000000  0.7500000000000000  0.3262999949999994   F   F   F
  0.5018976146432337  0.7489250795007862  0.4417244649744134   T   T   T
  0.6250000000000000  0.8750000000000000  0.2682099940000029   F   F   F
  0.6247309389803419  0.8758565929565094  0.3837443561773597   T   T   T
  0.7500000000000000  0.7500000000000000  0.3262999949999994   F   F   F
  0.7481264976691477  0.7483803278662933  0.4405634204210287   T   T   T
  0.8750000000000000  0.8750000000000000  0.2682099940000029   F   F   F
  0.8747854427119321  0.8748586948393893  0.3839527702585883   T   T   T
  0.6264394264378694  0.6272760693584161  0.4710055666386026   T   T   T
  0.6344549743708043  0.6364206948578399  0.5184382382861443   T   T   T
  0.5389338405397410  0.5517796882180335  0.5913261809195376   T   T   T
  0.6802163648060002  0.3627824461308720  0.6198504949792252   T   T   T
  0.2911840061811333  0.5139186875875907  0.5957480292694513   T   T   T
  0.6059912006124435  0.7627135582870963  0.6575211279791517   T   T   T
  0.5694977818723999  0.5780650200975259  0.5600455220459395   T   T   T
  0.4333146145371103  0.5338692261903333  0.5920433264627221   T   T   T
  0.6416186862253355  0.3211034945149365  0.6461667382790282   T   T   T
  0.6936502923006955  0.2909667144559336  0.5982989472316760   T   T   T
  0.5953615188305790  0.4677390451727490  0.6027880890285715   T   T   T
  0.2430409880542470  0.5994665476815939  0.5948098680248251   T   T   T
  0.2556047368098504  0.4590464434513066  0.5716872411998821   T   T   T
  0.6516323929604226  0.8377354114779862  0.6432924571589851   T   T   T
  0.5861341622960339  0.6997683784085282  0.6334947950290584   T   T   T
  0.6914426383773602  0.7134377627614370  0.5260193976623171   T   T   T
TS
Ni  C  O  H
   1.00000000000000
     9.9492998122999996    0.0000000000000000    0.0000000000000000
     0.0000000000000000    9.9492998122999996    0.0000000000000000
     0.0000000000000000    0.0000000000000000   30.2763996123999988
   Ni   C    O    H
    64     1     5    10
Selective dynamics
Direct
  0.0000000000000000  0.0000000000000000  0.3262999949999994   F   F   F
  0.9998048636764025  0.9996913758121124  0.4395550462854061   T   T   T
  0.1250000000000000  0.1250000000000000  0.2682099940000029   F   F   F
  0.1251854437166671  0.1250427676794956  0.3841340327318150   T   T   T
  0.2500000000000000  0.0000000000000000  0.3262999949999994   F   F   F
  0.2507709251341410  0.9995440372637958  0.4396718708110470   T   T   T
  0.3750000000000000  0.1250000000000000  0.2682099940000029   F   F   F
  0.3751497561855857  0.1251233836783570  0.3841198160438495   T   T   T
  0.5000000000000000  0.0000000000000000  0.3262999949999994   F   F   F
  0.5002859774360360  0.9998246560927271  0.4397155346166883   T   T   T
  0.6250000000000000  0.1250000000000000  0.2682099940000029   F   F   F
  0.6249513032757292  0.1249062720502252  0.3840268318709406   T   T   T
  0.7500000000000000  0.0000000000000000  0.3262999949999994   F   F   F
  0.7499069939297058  0.9990981135652390  0.4395825944029852   T   T   T
  0.8750000000000000  0.1250000000000000  0.2682099940000029   F   F   F
  0.8750297350996519  0.1249558327993370  0.3840887440469132   T   T   T
  0.0000000000000000  0.2500000000000000  0.3262999949999994   F   F   F
  0.9996248419018556  0.2506268335469599  0.4395885590926341   T   T   T
  0.1250000000000000  0.3750000000000000  0.2682099940000029   F   F   F
  0.1256383152628686  0.3751107036727319  0.3841048582510211   T   T   T
  0.2500000000000000  0.2500000000000000  0.3262999949999994   F   F   F
  0.2506973304161093  0.2504726373327415  0.4396341639024044   T   T   T
  0.3750000000000000  0.3750000000000000  0.2682099940000029   F   F   F
  0.3764309478456340  0.3762595057621425  0.3844531621593035   T   T   T
  0.5000000000000000  0.2500000000000000  0.3262999949999994   F   F   F
  0.5003627000769129  0.2501751956548048  0.4398329375462993   T   T   T
  0.6250000000000000  0.3750000000000000  0.2682099940000029   F   F   F
  0.6247759772553607  0.3747407401319407  0.3840701803671180   T   T   T
  0.7500000000000000  0.2500000000000000  0.3262999949999994   F   F   F
  0.7498207676605091  0.2499827190211690  0.4395248299981489   T   T   T
  0.8750000000000000  0.3750000000000000  0.2682099940000029   F   F   F
  0.8747638045144370  0.3752638759038973  0.3839843393029909   T   T   T
  0.0000000000000000  0.5000000000000000  0.3262999949999994   F   F   F
  0.0003776188545075  0.5001440585573675  0.4394781838298698   T   T   T
  0.1250000000000000  0.6250000000000000  0.2682099940000029   F   F   F
  0.1258071091557156  0.6250365307554233  0.3840604402977803   T   T   T
  0.2500000000000000  0.5000000000000000  0.3262999949999994   F   F   F
  0.2508428894806514  0.5002803124683695  0.4398672928766274   T   T   T
  0.3750000000000000  0.6250000000000000  0.2682099940000029   F   F   F
  0.3757058606057129  0.6249197453910114  0.3843381409692768   T   T   T
  0.5000000000000000  0.5000000000000000  0.3262999949999994   F   F   F
  0.5029846613087656  0.5016070839551574  0.4436561991297765   T   T   T
  0.6250000000000000  0.6250000000000000  0.2682099940000029   F   F   F
  0.6246963759612640  0.6245887600242170  0.3824793375628985   T   T   T
  0.7500000000000000  0.5000000000000000  0.3262999949999994   F   F   F
  0.7499558888512468  0.5006882157963872  0.4416729513801485   T   T   T
  0.8750000000000000  0.6250000000000000  0.2682099940000029   F   F   F
  0.8760591538237961  0.6246720241030488  0.3837062272673535   T   T   T
  0.0000000000000000  0.7500000000000000  0.3262999949999994   F   F   F
  0.0001364529881229  0.7499194893232470  0.4394426484484697   T   T   T
  0.1250000000000000  0.8750000000000000  0.2682099940000029   F   F   F
  0.1256448408761273  0.8750672899225975  0.3841219574312262   T   T   T
  0.2500000000000000  0.7500000000000000  0.3262999949999994   F   F   F
  0.2511330624411272  0.7497294189990384  0.4398427804951979   T   T   T
  0.3750000000000000  0.8750000000000000  0.2682099940000029   F   F   F
  0.3761715738888256  0.8739549600647294  0.3843318537748033   T   T   T
  0.5000000000000000  0.7500000000000000  0.3262999949999994   F   F   F
  0.5029897880379863  0.7483814164057776  0.4431152772984603   T   T   T
  0.6250000000000000  0.8750000000000000  0.2682099940000029   F   F   F
  0.6246532839321119  0.8752268184167775  0.3839262007822271   T   T   T
  0.7500000000000000  0.7500000000000000  0.3262999949999994   F   F   F
  0.7497104023182573  0.7483412075399514  0.4406906365748782   T   T   T
  0.8750000000000000  0.8750000000000000  0.2682099940000029   F   F   F
  0.8749991413763993  0.8747889956992410  0.3839135486102734   T   T   T
  0.6294885424738723  0.6252208960663310  0.4697526545328472   T   T   T
  0.6560310177821194  0.6314663998552419  0.5206490591497683   T   T   T
  0.5401996111656260  0.5609703634794130  0.5869075924480072   T   T   T
  0.6740797389163617  0.3533718944247397  0.6182086566321559   T   T   T
  0.2812171724434123  0.5154953454539921  0.5888593225292169   T   T   T
  0.5962527247526097  0.7590174772235301  0.6554650419814365   T   T   T
  0.5892331632331462  0.5933321966472107  0.5503862579722778   T   T   T
  0.4390613007520230  0.5435079865141503  0.5863205577219190   T   T   T
  0.6326153113963073  0.3058141186478380  0.6428905609424973   T   T   T
  0.6912118361624238  0.2854126301857107  0.5956524479614345   T   T   T
  0.5871831751339442  0.4776041371042368  0.5989628407271113   T   T   T
  0.2282594319627194  0.5979047316286383  0.5870181625967774   T   T   T
  0.2517362349308172  0.4596506960243687  0.5641860353165526   T   T   T
  0.6466884443368315  0.8314622049406140  0.6415620073604558   T   T   T
  0.5775531805564356  0.6952809424508075  0.6314097994326318   T   T   T
  0.6895760480245485  0.7218101896006672  0.5274540036397752   T   T   T
FS
Ni  C  O  H
   1.00000000000000
     9.9492998122999996    0.0000000000000000    0.0000000000000000
     0.0000000000000000    9.9492998122999996    0.0000000000000000
     0.0000000000000000    0.0000000000000000   30.2763996123999988
   Ni   C    O    H
    64     1     5    10
Selective dynamics
Direct
  0.0000000000000000  0.0000000000000000  0.3262999949999994   F   F   F
  0.9993121149211674  0.9993639495647102  0.4395543742823236   T   T   T
  0.1250000000000000  0.1250000000000000  0.2682099940000029   F   F   F
  0.1250597496567636  0.1250454885928463  0.3842400551120662   T   T   T
  0.2500000000000000  0.0000000000000000  0.3262999949999994   F   F   F
  0.2508174102781666  0.9992658585732386  0.4396642138394711   T   T   T
  0.3750000000000000  0.1250000000000000  0.2682099940000029   F   F   F
  0.3746389628316180  0.1249853087664974  0.3839951702061839   T   T   T
  0.5000000000000000  0.0000000000000000  0.3262999949999994   F   F   F
  0.5006307813173265  0.0013250891780672  0.4396022000277569   T   T   T
  0.6250000000000000  0.1250000000000000  0.2682099940000029   F   F   F
  0.6249476279510091  0.1250323637774216  0.3836422858858271   T   T   T
  0.7500000000000000  0.0000000000000000  0.3262999949999994   F   F   F
  0.7493902315603691  0.0013185011972610  0.4395676955186403   T   T   T
  0.8750000000000000  0.1250000000000000  0.2682099940000029   F   F   F
  0.8753630870380533  0.1251535679568150  0.3839923530572733   T   T   T
  0.0000000000000000  0.2500000000000000  0.3262999949999994   F   F   F
  0.9992781852979817  0.2508039968796112  0.4396764172834438   T   T   T
  0.1250000000000000  0.3750000000000000  0.2682099940000029   F   F   F
  0.1249724387457434  0.3746562640575775  0.3840057851905669   T   T   T
  0.2500000000000000  0.2500000000000000  0.3262999949999994   F   F   F
  0.2508471397430796  0.2508272337392867  0.4396346219735605   T   T   T
  0.3750000000000000  0.3750000000000000  0.2682099940000029   F   F   F
  0.3755843035435547  0.3755408621244811  0.3839621365387131   T   T   T
  0.5000000000000000  0.2500000000000000  0.3262999949999994   F   F   F
  0.5005518273041432  0.2486134179339530  0.4396749076771727   T   T   T
  0.6250000000000000  0.3750000000000000  0.2682099940000029   F   F   F
  0.6250481589756802  0.3733196150438971  0.3837703429721415   T   T   T
  0.7500000000000000  0.2500000000000000  0.3262999949999994   F   F   F
  0.7493020573535958  0.2484467818666687  0.4397189385498379   T   T   T
  0.8750000000000000  0.3750000000000000  0.2682099940000029   F   F   F
  0.8743958629897435  0.3755786855604413  0.3840316072233350   T   T   T
  0.0000000000000000  0.5000000000000000  0.3262999949999994   F   F   F
  0.0014358886812715  0.5006662767883796  0.4396680025250461   T   T   T
  0.1250000000000000  0.6250000000000000  0.2682099940000029   F   F   F
  0.1249949164224589  0.6249474412799358  0.3836608215293751   T   T   T
  0.2500000000000000  0.5000000000000000  0.3262999949999994   F   F   F
  0.2487169598213299  0.5005486936384855  0.4396758983907958   T   T   T
  0.3750000000000000  0.6250000000000000  0.2682099940000029   F   F   F
  0.3732561080454531  0.6249835387197606  0.3837552058899618   T   T   T
  0.5000000000000000  0.5000000000000000  0.3262999949999994   F   F   F
  0.4954049811106387  0.4953280404082108  0.4429406447405171   T   T   T
  0.6250000000000000  0.6250000000000000  0.2682099940000029   F   F   F
  0.6249440374894419  0.6248669694971127  0.3840274170976770   T   T   T
  0.7500000000000000  0.5000000000000000  0.3262999949999994   F   F   F
  0.7548621250073069  0.4954265546480627  0.4430968654406655   T   T   T
  0.8750000000000000  0.6250000000000000  0.2682099940000029   F   F   F
  0.8768000464756014  0.6248832871504320  0.3837037149818840   T   T   T
  0.0000000000000000  0.7500000000000000  0.3262999949999994   F   F   F
  0.0011388916935147  0.7494504788541150  0.4396202816907788   T   T   T
  0.1250000000000000  0.8750000000000000  0.2682099940000029   F   F   F
  0.1250656756934845  0.8753041064494269  0.3840039337407006   T   T   T
  0.2500000000000000  0.7500000000000000  0.3262999949999994   F   F   F
  0.2484170547412319  0.7492964868555063  0.4397329899490714   T   T   T
  0.3750000000000000  0.8750000000000000  0.2682099940000029   F   F   F
  0.3754713473000919  0.8743652798237278  0.3840010050846416   T   T   T
  0.5000000000000000  0.7500000000000000  0.3262999949999994   F   F   F
  0.4953476027967909  0.7546230819127118  0.4429332536223356   T   T   T
  0.6250000000000000  0.8750000000000000  0.2682099940000029   F   F   F
  0.6248488320614598  0.8767923447627268  0.3836755671001839   T   T   T
  0.7500000000000000  0.7500000000000000  0.3262999949999994   F   F   F
  0.7545639234857262  0.7548244113592943  0.4424528968249106   T   T   T
  0.8750000000000000  0.8750000000000000  0.2682099940000029   F   F   F
  0.8745867324211503  0.8746111155735150  0.3839057353652251   T   T   T
  0.6250713348778163  0.6250164136830492  0.4508211332484251   T   T   T
  0.7318646771757855  0.6797713686276055  0.5543114343178104   T   T   T
  0.5349931474739904  0.5618942565503033  0.6071423915040057   T   T   T
  0.6786975731099432  0.3351919597037849  0.6247926780575739   T   T   T
  0.2678877902520966  0.5137400805948715  0.5916437252875397   T   T   T
  0.5944478666151838  0.7754316872059874  0.6614789499493554   T   T   T
  0.6526155595429941  0.6365976895298004  0.5680663122819922   T   T   T
  0.4388353574305697  0.5427525894249214  0.6003829372098082   T   T   T
  0.6412677414244357  0.2716517269384013  0.6459944702209981   T   T   T
  0.6914922766917044  0.2844048350500614  0.5975685155191712   T   T   T
  0.5789617042599531  0.4745830929860801  0.6144341590859028   T   T   T
  0.2196646213784490  0.5981656644138695  0.5874466008822665   T   T   T
  0.2540631419780297  0.4631465559842027  0.5644331814189840   T   T   T
  0.6478078463152883  0.8342943026758363  0.6427073873406925   T   T   T
  0.5715723883284411  0.6975895361750872  0.6422977368895317   T   T   T
  0.7194726868661121  0.6676889281442939  0.5223273327085423   T   T   T
Cu(211)  *COH + H3O+ +3H2O  → *C + 5H2O
IS
Cu  C  O  H
   1.00000000000000
    12.5907001494999999    0.0000000000000000    0.0000000000000000
     0.0000000000000000    7.7101998328999999    0.0000000000000000
     0.0000000000000000    0.0000000000000000   30.9353008269999989
   Cu   C    O    H
    54     1     5    10
Selective dynamics
Direct
  0.1666699949999995  0.0000000000000000  0.2736099959999976   F   F   F
  0.0000000000000000  0.0000000000000000  0.3215799930000003   F   F   F
  0.3335461621789619  0.9999581285166030  0.3679630481013731   T   T   T
  0.1702655905069861  0.0004287823030964  0.4163298857187172   T   T   T
  0.0001536473138302  0.9988817468557585  0.4587750273059470   T   T   T
  0.3333300050000005  0.1666699949999995  0.2976000009999993   F   F   F
  0.0042658429631075  0.1659534910099865  0.3908946524966197   T   T   T
  0.1662385320911426  0.1665960743041381  0.3436686769858994   T   T   T
  0.3349832192385094  0.1681417479852456  0.4384290102141861   T   T   T
  0.6666700239999983  0.0000000000000000  0.2736099959999976   F   F   F
  0.5000000000000000  0.0000000000000000  0.3215799930000003   F   F   F
  0.8340474180354960  0.9991032456234521  0.3677707407144482   T   T   T
  0.6705515580517059  0.9989711781121855  0.4159104707881980   T   T   T
  0.4971868731842619  0.0004000842351104  0.4585291436154861   T   T   T
  0.8333299760000017  0.1666699949999995  0.2976000009999993   F   F   F
  0.5036511551103615  0.1682843491727439  0.3912054937850868   T   T   T
  0.6660423165513976  0.1679322901809712  0.3442172921671585   T   T   T
  0.8369274220980287  0.1630718671623441  0.4378169721721150   T   T   T
  0.1666699949999995  0.3333300050000005  0.2736099959999976   F   F   F
  0.0000000000000000  0.3333300050000005  0.3215799930000003   F   F   F
  0.3330027823429376  0.3325148834618403  0.3682135609283179   T   T   T
  0.1701993541688012  0.3326231001065452  0.4162306380287148   T   T   T
  0.0002699086226770  0.3315825233756442  0.4584652910670641   T   T   T
  0.3333300050000005  0.5000000000000000  0.2976000009999993   F   F   F
  0.0056464480651641  0.4996565912245359  0.3908297823661613   T   T   T
  0.1667257532167667  0.5002181693190764  0.3436592029121073   T   T   T
  0.3323121064550634  0.5010147634294313  0.4384789349235305   T   T   T
  0.6666700239999983  0.3333300050000005  0.2736099959999976   F   F   F
  0.5000000000000000  0.3333300050000005  0.3215799930000003   F   F   F
  0.8336249587635649  0.3319642052859422  0.3677373221645936   T   T   T
  0.6711696152814071  0.3329089477817391  0.4186974567221711   T   T   T
  0.4984216492486695  0.3346133362083776  0.4601246554038099   T   T   T
  0.8333299760000017  0.5000000000000000  0.2976000009999993   F   F   F
  0.4983060761780820  0.4998159795650068  0.3885783026270886   T   T   T
  0.6659152038885026  0.4993483139183255  0.3442083460037821   T   T   T
  0.8405954318833366  0.4984258404708157  0.4368413608646691   T   T   T
  0.1666699949999995  0.6666700239999983  0.2736099959999976   F   F   F
  0.0000000000000000  0.6666700239999983  0.3215799930000003   F   F   F
  0.3327164920454067  0.6683158291227542  0.3681843800453422   T   T   T
  0.1697019644835791  0.6678374359280639  0.4164146506135253   T   T   T
  0.9993940536372108  0.6665761583953298  0.4586605329847657   T   T   T
  0.3333300050000005  0.8333299760000017  0.2976000009999993   F   F   F
  0.0042594292442359  0.8331608494047558  0.3909181263710408   T   T   T
  0.1660875866187652  0.8337239918744572  0.3436596411809205   T   T   T
  0.3341826275371815  0.8330938441431215  0.4388388614741388   T   T   T
  0.6666700239999983  0.6666700239999983  0.2736099959999976   F   F   F
  0.5000000000000000  0.6666700239999983  0.3215799930000003   F   F   F
  0.8336950590107008  0.6667894392900990  0.3677098190916794   T   T   T
  0.6706872486104274  0.6642646398402832  0.4182095809087443   T   T   T
  0.4978264289321928  0.6680786643837919  0.4587157812207039   T   T   T
  0.8333299760000017  0.8333299760000017  0.2976000009999993   F   F   F
  0.5035274388032320  0.8330964109087091  0.3907845871102893   T   T   T
  0.6662226768957282  0.8310816719691090  0.3441614622617948   T   T   T
  0.8364532756845335  0.8333874350683033  0.4382169190605367   T   T   T
  0.6172650271310474  0.5008912392236908  0.4658626728509816   T   T   T
  0.6738476188519229  0.5069553553330266  0.5065919127431968   T   T   T
  0.5542452442986558  0.5261370335583990  0.5714612214432648   T   T   T
  0.5397824305752223  0.2193204617641342  0.5982071785711724   T   T   T
  0.3769338377873837  0.6589015559735003  0.5497393616297472   T   T   T
  0.7099575678862919  0.7452827492799869  0.6218298335840728   T   T   T
  0.7339241079077823  0.5883596558452524  0.5038631550932706   T   T   T
  0.6039963807623181  0.5217157111297510  0.5441995959478447   T   T   T
  0.4808385655674954  0.5808041446698908  0.5625752764735665   T   T   T
  0.5455859012145012  0.2101180567697369  0.6296090155782252   T   T   T
  0.5442068940964049  0.3977014068960614  0.5831285933596746   T   T   T
  0.3746616601875061  0.7817455445271264  0.5576726765565567   T   T   T
  0.3743945091716370  0.6575643779716032  0.5175155058775687   T   T   T
  0.7694205985543547  0.7453906775414723  0.6016752568048815   T   T   T
  0.6549619108296056  0.6768984244226246  0.6073642607958689   T   T   T
  0.4743406635035896  0.1599467462809656  0.5899490444972457   T   T   T
TS
Cu  C  O  H
   1.00000000000000
    12.5907001494999999    0.0000000000000000    0.0000000000000000
     0.0000000000000000    7.7101998328999999    0.0000000000000000
     0.0000000000000000    0.0000000000000000   30.9353008269999989
   Cu   C    O    H
    54     1     5    10
Selective dynamics
Direct
  0.1666699949999995  0.0000000000000000  0.2736099959999976   F   F   F
  0.0000000000000000  0.0000000000000000  0.3215799930000003   F   F   F
  0.3327686682045012  0.9997049549969930  0.3678243443805087   T   T   T
  0.1692300822488733  0.9998006030843030  0.4160807438894096   T   T   T
  0.9995517716983642  0.9990062588501232  0.4587115199400102   T   T   T
  0.3333300050000005  0.1666699949999995  0.2976000009999993   F   F   F
  0.0036462462304172  0.1659894655770486  0.3908586937623397   T   T   T
  0.1658140916654247  0.1665298126358010  0.3436002859580043   T   T   T
  0.3329014496080092  0.1671846336585716  0.4384456086673580   T   T   T
  0.6666700239999983  0.0000000000000000  0.2736099959999976   F   F   F
  0.5000000000000000  0.0000000000000000  0.3215799930000003   F   F   F
  0.8336270175101035  0.9992622435413239  0.3676413332971862   T   T   T
  0.6697094912225765  0.9989710858735137  0.4156962689934502   T   T   T
  0.4949879354401787  0.9995905442724364  0.4585633544732275   T   T   T
  0.8333299760000017  0.1666699949999995  0.2976000009999993   F   F   F
  0.5024371275470259  0.1673523471278457  0.3910969734490948   T   T   T
  0.6657833680896843  0.1680520432338710  0.3442194342269929   T   T   T
  0.8363259223097614  0.1629873652669716  0.4376813858152389   T   T   T
  0.1666699949999995  0.3333300050000005  0.2736099959999976   F   F   F
  0.0000000000000000  0.3333300050000005  0.3215799930000003   F   F   F
  0.3325910479446819  0.3322629647858335  0.3681223844460177   T   T   T
  0.1690264309901508  0.3324386174473233  0.4160884003211223   T   T   T
  0.9990733501366478  0.3319469881123212  0.4583634732752060   T   T   T
  0.3333300050000005  0.5000000000000000  0.2976000009999993   F   F   F
  0.0040139888871451  0.4996660283176269  0.3908633916195612   T   T   T
  0.1662092582485286  0.4999807147004631  0.3437376915889061   T   T   T
  0.3309788374323830  0.5001292644933244  0.4383383672398082   T   T   T
  0.6666700239999983  0.3333300050000005  0.2736099959999976   F   F   F
  0.5000000000000000  0.3333300050000005  0.3215799930000003   F   F   F
  0.8332707996928548  0.3320708595755804  0.3677034701854467   T   T   T
  0.6704285791531390  0.3309328917503294  0.4184162171849053   T   T   T
  0.4955923345619624  0.3306355732442654  0.4605871007668938   T   T   T
  0.8333299760000017  0.5000000000000000  0.2976000009999993   F   F   F
  0.4983303207770859  0.4994039751576622  0.3890623678231862   T   T   T
  0.6656727557442750  0.4995302528932157  0.3442051346223707   T   T   T
  0.8381302653121452  0.4986690110952665  0.4372874948022627   T   T   T
  0.1666699949999995  0.6666700239999983  0.2736099959999976   F   F   F
  0.0000000000000000  0.6666700239999983  0.3215799930000003   F   F   F
  0.3324421926001122  0.6677557358809736  0.3681103547750197   T   T   T
  0.1687872576526104  0.6672583537059680  0.4162886382923148   T   T   T
  0.9984373636418766  0.6666267397371257  0.4585239038873326   T   T   T
  0.3333300050000005  0.8333299760000017  0.2976000009999993   F   F   F
  0.0037090770083381  0.8331127509052081  0.3908807780517378   T   T   T
  0.1657707212698938  0.8333607133760808  0.3436192604778086   T   T   T
  0.3326103615989240  0.8324830563786207  0.4386990461599751   T   T   T
  0.6666700239999983  0.6666700239999983  0.2736099959999976   F   F   F
  0.5000000000000000  0.6666700239999983  0.3215799930000003   F   F   F
  0.8333943498902912  0.6669745239585154  0.3676867373207173   T   T   T
  0.6703215715951103  0.6670587253580607  0.4179283636962623   T   T   T
  0.4958980244588105  0.6693863263162427  0.4594120336086505   T   T   T
  0.8333299760000017  0.8333299760000017  0.2976000009999993   F   F   F
  0.5024980909023569  0.8329419507099161  0.3907595845308975   T   T   T
  0.6659237379983267  0.8313709478075779  0.3440751473254124   T   T   T
  0.8359040836685949  0.8342417164239890  0.4380176683196453   T   T   T
  0.6103932673628876  0.4993626198410013  0.4607670096173493   T   T   T
  0.6867785382983982  0.5095754902288192  0.5119257139958080   T   T   T
  0.5530286554778456  0.5411722437788598  0.5742981267741172   T   T   T
  0.5369592952558762  0.2092911678928644  0.5987869604713438   T   T   T
  0.3625104008203763  0.6722068946559858  0.5494056223882993   T   T   T
  0.6983241895667547  0.7351532013774857  0.6234841178523638   T   T   T
  0.7236527205755010  0.6205188150900796  0.5076412662553764   T   T   T
  0.6301748816042547  0.5281121773385919  0.5358503376972479   T   T   T
  0.4824606680038741  0.5893381469997578  0.5651903644984841   T   T   T
  0.5339024391763587  0.1889204306286771  0.6298804998087704   T   T   T
  0.5411691377662748  0.4187923203397119  0.5844443312709942   T   T   T
  0.3598869936651425  0.7967283596508565  0.5552420028298215   T   T   T
  0.3625719302494161  0.6644127607101851  0.5173650667569447   T   T   T
  0.7576059322119875  0.7524596540077866  0.6037334360614182   T   T   T
  0.6453180214773084  0.6691112357726112  0.6065873311798740   T   T   T
  0.4758689543992389  0.1488827880283310  0.5865953256593031   T   T   T
FS
Cu  C  O  H
   1.00000000000000
    12.5907001494999999    0.0000000000000000    0.0000000000000000
     0.0000000000000000    7.7101998328999999    0.0000000000000000
     0.0000000000000000    0.0000000000000000   30.9353008269999989
   Cu   C    O    H
    54     1     5    10
Selective dynamics
Direct
  0.1666699949999995  0.0000000000000000  0.2736099959999976   F   F   F
  0.0000000000000000  0.0000000000000000  0.3215799930000003   F   F   F
  0.3329580658395486  0.0000226454776140  0.3678095834518942   T   T   T
  0.1680517147536094  0.0002171128458670  0.4157173648689039   T   T   T
  0.9992120029792488  0.9996338717394266  0.4585984055029257   T   T   T
  0.3333300050000005  0.1666699949999995  0.2976000009999993   F   F   F
  0.0037009505729131  0.1666653756497567  0.3908731548192961   T   T   T
  0.1660284163760366  0.1669038631708517  0.3435005447430513   T   T   T
  0.3304725700815894  0.1657604877763603  0.4385596579809743   T   T   T
  0.6666700239999983  0.0000000000000000  0.2736099959999976   F   F   F
  0.5000000000000000  0.0000000000000000  0.3215799930000003   F   F   F
  0.8339576161471882  0.9996815287696847  0.3675512611545884   T   T   T
  0.6698382698069665  0.9995731568924171  0.4155986054144094   T   T   T
  0.4938863069119250  0.0005335559754300  0.4590092639655126   T   T   T
  0.8333299760000017  0.1666699949999995  0.2976000009999993   F   F   F
  0.5022214004314520  0.1660808689970281  0.3910677232614503   T   T   T
  0.6659406694357770  0.1673743625767088  0.3438250749179872   T   T   T
  0.8364582124512765  0.1636209343146859  0.4377845628166810   T   T   T
  0.1666699949999995  0.3333300050000005  0.2736099959999976   F   F   F
  0.0000000000000000  0.3333300050000005  0.3215799930000003   F   F   F
  0.3338254201041408  0.3335333584530602  0.3682661682339869   T   T   T
  0.1689136512207696  0.3334132651843973  0.4159084819369809   T   T   T
  0.9989388635685046  0.3326786320547868  0.4584647996988238   T   T   T
  0.3333300050000005  0.5000000000000000  0.2976000009999993   F   F   F
  0.0035064256538178  0.4998048097583734  0.3908907318491757   T   T   T
  0.1663068297582271  0.5001986549822703  0.3437762699293287   T   T   T
  0.3299660142919052  0.5010946906978191  0.4386721972576382   T   T   T
  0.6666700239999983  0.3333300050000005  0.2736099959999976   F   F   F
  0.5000000000000000  0.3333300050000005  0.3215799930000003   F   F   F
  0.8335962754683166  0.3325041042858601  0.3677744149078421   T   T   T
  0.6716276152801868  0.3273828186647947  0.4179927618741033   T   T   T
  0.4913763728332583  0.3256448774282745  0.4613630836254856   T   T   T
  0.8333299760000017  0.5000000000000000  0.2976000009999993   F   F   F
  0.5038072831948099  0.4999056586289896  0.3910075385737741   T   T   T
  0.6665532636154268  0.4998465394314593  0.3438480849869663   T   T   T
  0.8368127349312076  0.4990226532269020  0.4379624069786487   T   T   T
  0.1666699949999995  0.6666700239999983  0.2736099959999976   F   F   F
  0.0000000000000000  0.6666700239999983  0.3215799930000003   F   F   F
  0.3337818825888519  0.6671775539365044  0.3682455078185214   T   T   T
  0.1688134259065208  0.6672780437983050  0.4159698316424922   T   T   T
  0.9988925800874924  0.6664173395932025  0.4584556971106721   T   T   T
  0.3333300050000005  0.8333299760000017  0.2976000009999993   F   F   F
  0.0036398637918680  0.8331323271751643  0.3908988490941994   T   T   T
  0.1659763423963270  0.8333863897501175  0.3435226851386020   T   T   T
  0.3305088572053023  0.8347642444597554  0.4389261906757511   T   T   T
  0.6666700239999983  0.6666700239999983  0.2736099959999976   F   F   F
  0.5000000000000000  0.6666700239999983  0.3215799930000003   F   F   F
  0.8337198978801297  0.6669487882309042  0.3678055234798165   T   T   T
  0.6718315799948158  0.6716620238510060  0.4177461810131575   T   T   T
  0.4924975527847764  0.6762201733915845  0.4607371428763187   T   T   T
  0.8333299760000017  0.8333299760000017  0.2976000009999993   F   F   F
  0.5023309309715742  0.8346578789139940  0.3908581413552596   T   T   T
  0.6660807164291498  0.8323968566943591  0.3437721649367944   T   T   T
  0.8363863296380316  0.8350700952727763  0.4378975005823165   T   T   T
  0.5948912155405282  0.4998028533599523  0.4511081474955532   T   T   T
  0.7236736953730087  0.5826668350420121  0.5377232396352269   T   T   T
  0.5403124991438588  0.5464826349554812  0.5879117321883598   T   T   T
  0.5374626270156497  0.1964612478839882  0.5996492294375031   T   T   T
  0.3563815311285978  0.6770595837901539  0.5513640403940201   T   T   T
  0.7018624443059096  0.7399821313490023  0.6274570890104272   T   T   T
  0.7088558385776267  0.5770417870727940  0.5065080282418890   T   T   T
  0.6529133621220495  0.5637743681639051  0.5509549083562888   T   T   T
  0.4743083071515173  0.5892617965527620  0.5737894804196415   T   T   T
  0.5286030964072381  0.1566620700913859  0.6293479756577156   T   T   T
  0.5323712389741075  0.4191119337710703  0.5922646644360299   T   T   T
  0.3579097380518803  0.8026412463452886  0.5555983629479258   T   T   T
  0.3628173302919535  0.6634767862249618  0.5195839827493600   T   T   T
  0.7478856248052992  0.7396640283911466  0.6020569786509569   T   T   T
  0.6390085217196102  0.6751339236813934  0.6171430913794964   T   T   T
  0.4837515457538402  0.1353259981798871  0.5828407355001630   T   T   T
Ni(211)  *COH + H3O+ +3H2O  → *C + 5H2O
IS
Ni C  O  H
   1.00000000000000
    12.1852998734000000    0.0000000000000000    0.0000000000000000
     0.0000000000000000    7.4619998931999998    0.0000000000000000
     0.0000000000000000    0.0000000000000000   30.7441997528000002
   Ni   C    O    H
    54     1     5    10
Selective dynamics
Direct
  0.1666699949999995  0.0000000000000000  0.3020299969999982   F   F   F
  0.9977469098449632  0.0003136340866519  0.3425915643883855   T   T   T
  0.3289005837328958  0.0004025936734351  0.3928636881644820   T   T   T
  0.1591644748232497  0.0008507419082022  0.4398306649972170   T   T   T
  0.9892519082274376  0.0005506152922194  0.4792448117665913   T   T   T
  0.3333300050000005  0.1666699949999995  0.3253900110000032   F   F   F
  0.9961946182357906  0.1674579596614194  0.4124801501609667   T   T   T
  0.1625628556839445  0.1669771031541032  0.3696344563687646   T   T   T
  0.3231125894231184  0.1670442407279182  0.4607494614897050   T   T   T
  0.6666700239999983  0.0000000000000000  0.3020299969999982   F   F   F
  0.4982977334270515  0.0004232763840548  0.3421867247083838   T   T   T
  0.8281284925247334  0.0005618022205667  0.3928455240327651   T   T   T
  0.6607316925123712  0.0006528681007296  0.4406422929221350   T   T   T
  0.4860239412240333  0.0017647873307780  0.4786893120356623   T   T   T
  0.8333299760000017  0.1666699949999995  0.3253900110000032   F   F   F
  0.4963140818056857  0.1667028455455437  0.4122628509148925   T   T   T
  0.6622412538424598  0.1677087660630292  0.3700371377454914   T   T   T
  0.8267234195896975  0.1668337129898489  0.4610020162436399   T   T   T
  0.1666699949999995  0.3333300050000005  0.3020299969999982   F   F   F
  0.9977662536653042  0.3337269207214248  0.3426199497116542   T   T   T
  0.3288307726045403  0.3333929128351159  0.3929631457635239   T   T   T
  0.1601581675605885  0.3336553304286554  0.4401139779647423   T   T   T
  0.9906968987252398  0.3327704820671826  0.4795486677601701   T   T   T
  0.3333300050000005  0.5000000000000000  0.3253900110000032   F   F   F
  0.9968504097010609  0.5004683768609297  0.4123850140100203   T   T   T
  0.1626697000852175  0.5003156686121102  0.3696612282960530   T   T   T
  0.3216761942200179  0.5007814344439154  0.4606009462254619   T   T   T
  0.6666700239999983  0.3333300050000005  0.3020299969999982   F   F   F
  0.4981013520361302  0.3326715935446813  0.3421575019714282   T   T   T
  0.8280365328515060  0.3334517865507891  0.3927570508684610   T   T   T
  0.6622639457579211  0.3374272559656717  0.4424598829558306   T   T   T
  0.4880284203416707  0.3368668200141727  0.4787601417913123   T   T   T
  0.8333299760000017  0.5000000000000000  0.3253900110000032   F   F   F
  0.4944473226769190  0.5011246557404903  0.4103110334637634   T   T   T
  0.6627297117416333  0.5002998411366875  0.3693640201104245   T   T   T
  0.8326505234343315  0.5006717146846071  0.4599826453743958   T   T   T
  0.1666699949999995  0.6666700239999983  0.3020299969999982   F   F   F
  0.9977947559458542  0.6667251677023955  0.3426268800077139   T   T   T
  0.3286764971491678  0.6677281512576769  0.3930072441398380   T   T   T
  0.1602034698771249  0.6679002806632894  0.4401217873061825   T   T   T
  0.9907668785257542  0.6687873695038107  0.4794410627485419   T   T   T
  0.3333300050000005  0.8333299760000017  0.3253900110000032   F   F   F
  0.9961764909095692  0.8336795882641610  0.4124238894904479   T   T   T
  0.1625469722987134  0.8336912190057646  0.3696118892847338   T   T   T
  0.3232305365353412  0.8350088517216605  0.4607611424839249   T   T   T
  0.6666700239999983  0.6666700239999983  0.3020299969999982   F   F   F
  0.4981517718551558  0.6684951804894794  0.3420339233809742   T   T   T
  0.8280358232755063  0.6673860032289411  0.3926673075570477   T   T   T
  0.6621922538614129  0.6644511818776593  0.4422096727493852   T   T   T
  0.4878343251303576  0.6656297618301537  0.4791927888589456   T   T   T
  0.8333299760000017  0.8333299760000017  0.3253900110000032   F   F   F
  0.4962222902672337  0.8346364506661246  0.4123386934689677   T   T   T
  0.6621448065739841  0.8333190241294020  0.3700218792071297   T   T   T
  0.8268613929319244  0.8348797710692466  0.4607086073169526   T   T   T
  0.6074983173273552  0.5023313956920319  0.4873950092767032   T   T   T
  0.6590214803047019  0.5053383567140486  0.5294051108761479   T   T   T
  0.5513748082707863  0.3825217646258636  0.5939532048823750   T   T   T
  0.6777667384083728  0.1700864619976414  0.6324856512913399   T   T   T
  0.3707148414866737  0.2566753997885556  0.5690178068872882   T   T   T
  0.5038776337420217  0.6927082151414581  0.6499912225215567   T   T   T
  0.7377674575327546  0.4748777349542976  0.5249874030584181   T   T   T
  0.5952048713481304  0.4285752936551219  0.5672299410790913   T   T   T
  0.4750807687502245  0.3268080809179423  0.5832072975435594   T   T   T
  0.6480331310946923  0.1193936825769768  0.6592797586754173   T   T   T
  0.6993926975121951  0.0694439119909660  0.6140689062169642   T   T   T
  0.6008073665367775  0.2867871670648654  0.6103769141729742   T   T   T
  0.3160123481304069  0.3527744086560389  0.5700076312423334   T   T   T
  0.3788952462331778  0.2288658675278725  0.5370290321136224   T   T   T
  0.5696456641478918  0.7667859390890257  0.6499240752812199   T   T   T
  0.5220439109865040  0.5914720051101909  0.6309612356441647   T   T   T
TS
Ni C  O  H
   1.00000000000000
    12.1852998734000000    0.0000000000000000    0.0000000000000000
     0.0000000000000000    7.4619998931999998    0.0000000000000000
     0.0000000000000000    0.0000000000000000   30.7441997528000002
   Ni   C    O    H
    54     1     5    10
Selective dynamics
Direct
  0.1666699949999995  0.0000000000000000  0.3020299969999982   F   F   F
  0.9976279286189396  0.0006942915572452  0.3424967681184512   T   T   T
  0.3285359532356011  0.9998899121453420  0.3927923891990801   T   T   T
  0.1585141505718397  0.0005125201005782  0.4397661327163220   T   T   T
  0.9886862099401696  0.0014719751310892  0.4791437956530515   T   T   T
  0.3333300050000005  0.1666699949999995  0.3253900110000032   F   F   F
  0.9956246896851297  0.1679993087737017  0.4123770875596477   T   T   T
  0.1623266293848928  0.1670771359178858  0.3696083915803570   T   T   T
  0.3218573732994159  0.1661087300188697  0.4604957912847567   T   T   T
  0.6666700239999983  0.0000000000000000  0.3020299969999982   F   F   F
  0.4981276646769501  0.0002227034772844  0.3422102009040131   T   T   T
  0.8276488452767481  0.0010589725679111  0.3927988123423489   T   T   T
  0.6601323199976292  0.0011134174996528  0.4407814108914465   T   T   T
  0.4853167746579814  0.0013103550719862  0.4787774426876297   T   T   T
  0.8333299760000017  0.1666699949999995  0.3253900110000032   F   F   F
  0.4954613804019061  0.1656903012810318  0.4120745008384432   T   T   T
  0.6617702596165174  0.1673288296568956  0.3698329636507722   T   T   T
  0.8260382683266627  0.1676979256154567  0.4611485579279702   T   T   T
  0.1666699949999995  0.3333300050000005  0.3020299969999982   F   F   F
  0.9975873670928053  0.3340556044915033  0.3425164899240301   T   T   T
  0.3283517503062185  0.3335470847213529  0.3929711281246924   T   T   T
  0.1595850175297926  0.3338328413618328  0.4401192855514893   T   T   T
  0.9900503449889655  0.3336355811918779  0.4794100046543832   T   T   T
  0.3333300050000005  0.5000000000000000  0.3253900110000032   F   F   F
  0.9960536052193874  0.5009332827040680  0.4122871087357609   T   T   T
  0.1621248573219489  0.5003361860423823  0.3696341560863132   T   T   T
  0.3213249206275322  0.5011197670941741  0.4605966081672506   T   T   T
  0.6666700239999983  0.3333300050000005  0.3020299969999982   F   F   F
  0.4979634419198717  0.3328801982742036  0.3421882848985192   T   T   T
  0.8276249723540730  0.3336882100658585  0.3927468820997575   T   T   T
  0.6612188362029414  0.3364664200430099  0.4413365525648487   T   T   T
  0.4865741230507865  0.3350803810318510  0.4783122516379379   T   T   T
  0.8333299760000017  0.5000000000000000  0.3253900110000032   F   F   F
  0.4939393369782223  0.5013906656193399  0.4104515194718346   T   T   T
  0.6624094999241521  0.5009066180007409  0.3692576120222597   T   T   T
  0.8315905892976332  0.5015230958132690  0.4600866657689267   T   T   T
  0.1666699949999995  0.6666700239999983  0.3020299969999982   F   F   F
  0.9975898463267114  0.6670256049576011  0.3425192631385769   T   T   T
  0.3281699530640410  0.6676121040398897  0.3929650513716894   T   T   T
  0.1598690506868294  0.6679806554896430  0.4399994053926974   T   T   T
  0.9904640775801070  0.6697925423741538  0.4791635431505767   T   T   T
  0.3333300050000005  0.8333299760000017  0.3253900110000032   F   F   F
  0.9956295522161014  0.8342965770565840  0.4122389499936219   T   T   T
  0.1622111273704476  0.8337842762291672  0.3695497162906634   T   T   T
  0.3232619720316450  0.8340037266897582  0.4608480116397757   T   T   T
  0.6666700239999983  0.6666700239999983  0.3020299969999982   F   F   F
  0.4979813238085740  0.6685874648541912  0.3421929628563163   T   T   T
  0.8275035553605505  0.6677505578915373  0.3927277481733569   T   T   T
  0.6619908209160954  0.6649803515844823  0.4425270129415324   T   T   T
  0.4888402978588076  0.6646129359592692  0.4800872512884240   T   T   T
  0.8333299760000017  0.8333299760000017  0.3253900110000032   F   F   F
  0.4957266576909873  0.8339286393784278  0.4126192846752801   T   T   T
  0.6616504759858728  0.8335172205823511  0.3701585649108665   T   T   T
  0.8265399426622153  0.8362152837813426  0.4606313660886130   T   T   T
  0.6073162902764651  0.4975237470737284  0.4864833786760272   T   T   T
  0.6631622048633687  0.4793908197831627  0.5287820008880999   T   T   T
  0.5447979259791325  0.3652985975105238  0.5883678951648008   T   T   T
  0.6662464647679727  0.1478201300100608  0.6293162497188547   T   T   T
  0.3592011035992755  0.2312224176753404  0.5680171634556146   T   T   T
  0.5002636010151917  0.6258633501056181  0.6543692081244004   T   T   T
  0.7225930161699239  0.3905780069164280  0.5234758387817706   T   T   T
  0.5929936685316406  0.4145014665408411  0.5614079366014266   T   T   T
  0.4690221229033966  0.3113097582413786  0.5784167882370781   T   T   T
  0.6337660637859628  0.1063282623005435  0.6565423261966288   T   T   T
  0.6876927072037802  0.0409434410384719  0.6130800610577225   T   T   T
  0.5916387565258248  0.2684147927766034  0.6048043314488538   T   T   T
  0.3031293020701682  0.3252163782907829  0.5680008247694133   T   T   T
  0.3651669094908669  0.1947763735337986  0.5365952699463392   T   T   T
  0.5469651305430432  0.7286697982273154  0.6482424418601553   T   T   T
  0.5157944391552221  0.5416146821711294  0.6305767655549204   T   T   T
FS
Ni C  O  H
   1.00000000000000
    12.1852998734000000    0.0000000000000000    0.0000000000000000
     0.0000000000000000    7.4619998931999998    0.0000000000000000
     0.0000000000000000    0.0000000000000000   30.7441997528000002
   Ni   C    O    H
    54     1     5    10
Selective dynamics
Direct
  0.1666699949999995  0.0000000000000000  0.3020299969999982   F   F   F
  0.9978670087990906  0.9999493223648841  0.3426086720844381   T   T   T
  0.3284537835337886  0.9997969522678005  0.3925946807641694   T   T   T
  0.1588356919638159  0.9998036244018991  0.4397515623339814   T   T   T
  0.9909296131456742  0.9999010299409079  0.4794975769283525   T   T   T
  0.3333300050000005  0.1666699949999995  0.3253900110000032   F   F   F
  0.9962212672200366  0.1664582616013632  0.4124237146212266   T   T   T
  0.1626418869062292  0.1668532743019142  0.3696040770518252   T   T   T
  0.3215359506946953  0.1655590757548637  0.4601413161022165   T   T   T
  0.6666700239999983  0.0000000000000000  0.3020299969999982   F   F   F
  0.4979936165355170  0.9998965275949985  0.3424490998472294   T   T   T
  0.8277163344913845  0.9998970034209194  0.3928986316588592   T   T   T
  0.6603967794897443  0.9999826566521932  0.4410746244774160   T   T   T
  0.4852623626642725  0.9999913152668185  0.4794394813749179   T   T   T
  0.8333299760000017  0.1666699949999995  0.3253900110000032   F   F   F
  0.4950746600264608  0.1640645237676210  0.4126338564679912   T   T   T
  0.6616584471710141  0.1667441904548141  0.3698255427462271   T   T   T
  0.8283462650228159  0.1645325823967454  0.4611040959997297   T   T   T
  0.1666699949999995  0.3333300050000005  0.3020299969999982   F   F   F
  0.9977871781990544  0.3334728947882368  0.3426732285034575   T   T   T
  0.3293817870337747  0.3339517381714714  0.3930412272315493   T   T   T
  0.1598385427194486  0.3329068074342487  0.4400431776475386   T   T   T
  0.9907851902619740  0.3324092729026802  0.4793404237939285   T   T   T
  0.3333300050000005  0.5000000000000000  0.3253900110000032   F   F   F
  0.9963924512302782  0.4999125745717805  0.4124756911146505   T   T   T
  0.1626570879543863  0.4999147346638253  0.3696677647011342   T   T   T
  0.3202793544546765  0.4998743267173111  0.4610462323645947   T   T   T
  0.6666700239999983  0.3333300050000005  0.3020299969999982   F   F   F
  0.4980758172793927  0.3329845844687682  0.3431529076037876   T   T   T
  0.8289218620365304  0.3333706340080482  0.3928619867668388   T   T   T
  0.6646924319974374  0.3277873137684821  0.4411710611689230   T   T   T
  0.4840394761958535  0.3237226034066438  0.4825599977250405   T   T   T
  0.8333299760000017  0.5000000000000000  0.3253900110000032   F   F   F
  0.4962280245506534  0.5000670876852453  0.4133291182417764   T   T   T
  0.6631688726028599  0.4999913299170800  0.3688683794764316   T   T   T
  0.8303276635909995  0.4998869981437437  0.4611110723366494   T   T   T
  0.1666699949999995  0.6666700239999983  0.3020299969999982   F   F   F
  0.9977743432692421  0.6664585908444849  0.3426743697811503   T   T   T
  0.3293232313917756  0.6660382202835251  0.3931157318320260   T   T   T
  0.1597541175723833  0.6666262683204280  0.4400266288153531   T   T   T
  0.9907823436545229  0.6674141919457455  0.4793382173804446   T   T   T
  0.3333300050000005  0.8333299760000017  0.3253900110000032   F   F   F
  0.9961350315142852  0.8333604233254022  0.4124284241104306   T   T   T
  0.1625709709160219  0.8330051013709934  0.3695978782741278   T   T   T
  0.3215569751420020  0.8339692748867762  0.4603858916673502   T   T   T
  0.6666700239999983  0.6666700239999983  0.3020299969999982   F   F   F
  0.4980545200701769  0.6668568600414844  0.3431307147755405   T   T   T
  0.8288843765761840  0.6665504035781140  0.3929018625891274   T   T   T
  0.6647417822395312  0.6722358650809497  0.4412976251237097   T   T   T
  0.4837078764313105  0.6757185574222433  0.4829351427717441   T   T   T
  0.8333299760000017  0.8333299760000017  0.3253900110000032   F   F   F
  0.4950703240347565  0.8355024763980694  0.4126946546440635   T   T   T
  0.6615901221901623  0.8330401502700298  0.3698542011659001   T   T   T
  0.8281915710834014  0.8353035297185798  0.4612271039057489   T   T   T
  0.5803363490668545  0.5001452520118335  0.4680963805237539   T   T   T
  0.6943629813653374  0.5988882917422842  0.5628449985147554   T   T   T
  0.5310709726560887  0.3827975362895586  0.6006806881543767   T   T   T
  0.6695308414904346  0.1438073357348699  0.6387444494789918   T   T   T
  0.3402345537431586  0.2321481744720799  0.5686663802196250   T   T   T
  0.5044196027146555  0.6587772322885854  0.6580449947539435   T   T   T
  0.6944024089200767  0.6066440130681485  0.5309396950673104   T   T   T
  0.6318838028841967  0.5192410250367203  0.5697335958453209   T   T   T
  0.4644437938475576  0.3269780828740920  0.5876534089280483   T   T   T
  0.6379984658490585  0.0785721677778142  0.6631893592735523   T   T   T
  0.6943299358325987  0.0527654024460134  0.6182198449596257   T   T   T
  0.5757540167601292  0.2848471069285594  0.6138251057550193   T   T   T
  0.2915096475751255  0.3329830728444207  0.5623186872391486   T   T   T
  0.3601977466915756  0.1881956547086787  0.5389970650962752   T   T   T
  0.5594965666617071  0.7440899990187901  0.6482570236043657   T   T   T
  0.5113787131232712  0.5567525791757220  0.6372756459473052   T   T   T
Cu(100)  *CHOH + H3O+ +3H2O  → *CH + 5H2O
IS
Cu  C  O  H
   1.00000000000000
    10.2238998412999997    0.0000000000000000    0.0000000000000000
     0.0000000000000000   10.2238998412999997    0.0000000000000000
     0.0000000000000000    0.0000000000000000   30.4220008849999992
   Cu   C    O    H
    64     1     5    11
Selective dynamics
Direct
  0.0000000000000000  0.0000100000000032  0.3090299959999996   F   F   F
  0.9998675214744353  0.0001395778553288  0.4251779792857988   T   T   T
  0.1250000000000000  0.1250099989999995  0.2496200049999970   F   F   F
  0.1251331934313953  0.1252458480686371  0.3675803899158154   T   T   T
  0.2500000000000000  0.0000100000000032  0.3090299959999996   F   F   F
  0.2501734904244373  0.0000756749711357  0.4252088431173533   T   T   T
  0.3750000000000000  0.1250099989999995  0.2496200049999970   F   F   F
  0.3742461506218788  0.1250237174171147  0.3673388675344427   T   T   T
  0.5000000000000000  0.0000100000000032  0.3090299959999996   F   F   F
  0.5002052296066140  0.9998829914638208  0.4251196265930801   T   T   T
  0.6250000000000000  0.1250099989999995  0.2496200049999970   F   F   F
  0.6249435938270835  0.1247695552059724  0.3671618956646299   T   T   T
  0.7500000000000000  0.0000100000000032  0.3090299959999996   F   F   F
  0.7497361716474629  0.0000779422414183  0.4251125712237283   T   T   T
  0.8750000000000000  0.1250099989999995  0.2496200049999970   F   F   F
  0.8761005701973943  0.1248076608021123  0.3671989303800984   T   T   T
  0.0000000000000000  0.2500100139999972  0.3090299959999996   F   F   F
  0.0001572926728599  0.2506948040553425  0.4249484010594671   T   T   T
  0.1250000000000000  0.3750100139999972  0.2496200049999970   F   F   F
  0.1253408238509621  0.3753065245431415  0.3676014207028473   T   T   T
  0.2500000000000000  0.2500100139999972  0.3090299959999996   F   F   F
  0.2503112687861062  0.2505368060222395  0.4250227123747266   T   T   T
  0.3750000000000000  0.3750100139999972  0.2496200049999970   F   F   F
  0.3772432253780025  0.3766608759403098  0.3681829263806407   T   T   T
  0.5000000000000000  0.2500100139999972  0.3090299959999996   F   F   F
  0.4997820153662431  0.2465354270647211  0.4244131030409690   T   T   T
  0.6250000000000000  0.3750100139999972  0.2496200049999970   F   F   F
  0.6251686450119891  0.3762096295867394  0.3675579488432632   T   T   T
[truncated: 447,315 more chars]
